# Supplementary material for: Two divergent haplotypes from a highly heterozygous lychee genome suggest independent domestication events for early and late-maturing cultivars
Source: Nat Genet. 2022 Jan 3;54(1):73–83. doi: 10.1038/s41588-021-00971-3 (PMC8755541; doi:10.1038/s41588-021-00971-3)
Supplement: Supplementary file 3 — Supplementary Tables 1–36 are included in this file. [file 41588_2021_971_MOESM3_ESM.xlsx]

## Sheet: S1
Supplementary Table 1. Sequencing data statistics
		Insert Size	Read Length	Raw Data	Raw depth*(´)	Clean Data	Clean depth*(´)
			(bp)	(Gb)		(Gb)
assemble	pacbio	---	10141(ave)	58.6	124.47	50.25	106.91
polish	illumina	180 bp	100	18.72	39.83	16.33	34.74
		500 bp	100	34.74	73.91	27.57	58.66
		800 bp	100	15.12	32.17	10.57	22.49
		2 kb	90	27.24	57.96	9.96	21.19
		5 kb	90	40	85.11	9.37	19.94
		10 kb	90	27.22	57.91	9.36	19.91
		20 kb	90	14.95	31.81	3.09	6.57
assemble	HiC		150	68.04	144.766	57.07	121.4
phasing	10X	400bp	150	57.93	123.2	39.5	84
		Total	---	362.56	771.136	233.07	495.81
*The sequence coverage (´) is calculated for the Lchinesis_genome.Chr.fasta with genome size of ~ 470 Mb.

## Sheet: S2
Supplementary Table 2. Canu assembly statistics after using LoRDEC corrected long-reads
	Contig(Canu)
No. of contigs	3435
N50 (bp)	752415
Maximum length (bp)	7059113
Average length (bp)	279982
Total size (bp)	961738601

## Sheet: S3-S4
Supplementary Table 3. Genome size and heterozygosity (H) estimation by k-mer
K	K-mer number	Peak	Genome size	H	Repeat	Unique
19	26643524644	57	459585901	0.0227	0.4037	0.5963
Supplementary Table 4. Genome size of ‘Feizixiao’ lychee estimated by flow cytometry
Repetition	Mean (Lychee) (FL3)	CV (Lychee) (FL3)	Mean (Tomato) (FL3)	CV (Tomato) (FL3)	Genome Size (1C Mb)	Genome Size (1C pg)
Rep1	226.08	0.0501	391.71	0.0346	552.92	1.13
Rep2	238.99	0.0442	385.03	0.0443	594.64	1.22
Rep3	215.12	0.0548	363.24	0.0314	567.35	1.16
Rep4	236.01	0.0467	357.55	0.0359	632.35	1.29
Rep5	241.91	0.0524	391.35	0.0472	592.18	1.21
Average	---	0.0496	---	0.0387	587.89	1.2

## Sheet: S5-S7
Supplementary Table 5. Haplotype genomes generated by HaploMerger2
	Contig(Canu)	Contig(hap_ref)	Contig(hap_alt)
No. of contigs	3435	2053	2053
N50 (bp)	752415	1131741	950152
Maximum length (bp)	7059113	7075971	7058600
Average length (bp)	279982	276020	240865
Total size (bp)	961738601	566668423	494496231
Supplementary Table 6. BUSCO analysis of haplotypes (eudicotyledons_odb10)
Description	Contig(Canu)		Contig(hap_ref)		Contig(hap_alt)
	Number	Per. (%)	Number	Per. (%)	Number	Per. (%)
Complete BUSCOs (C)	2072	0.976898	2059	0.970769	2062	0.972183
Complete and single-copy BUSCOs (S)	432	0.203678	1891	0.891561	1899	0.895332
Complete and duplicated BUSCOs (D)	1640	0.77322	168	0.0792079	163	0.0768505
Fragmented BUSCOs (F)	14	0.00660066	30	0.0141443	26	0.0122584
Missing BUSCOs (M)	35	0.0165017	32	0.0150872	33	0.0155587
Total BUSCO groups searched	2121	1	2121	1	2121	1
Supplementary Table 7. HiC_3dDNA assembly (hap_alt)
	Contig(hap_alt)	Scaffold(ref)	No Scaffold
No. of contigs	2053	15/1346	1331/1346
N50 (bp)	950152	30902938	26262
Maximum length (bp)	7058600	49720996	1107795
Average length (bp)	240865	3.13579e+07	18849.3
Minmum length (bp)	502	23684157	502
Total size (bp)	494496231	470368600	25069631

## Sheet: S8-S12
Supplementary Table 8. Genome statistics
	Ref.		HY (gmap)		HH (gmap)
	Length(bp)	geneNum.	Length(bp)	geneNum.	Length(bp)	geneNum
Chr1	49720996	3627	48594157	3354	50128447	3302
Chr2	39913022	2158	40341100	1897	40079655	1787
Chr3	36721797	2733	35571801	2539	36460057	2547
Chr4	34608567	1951	34598699	1602	34352646	1595
Chr5	34400222	2228	22805680	1362	26945804	1512
Chr6	32069177	2067	24868627	1420	26033001	1470
Chr7	30902938	1777	30257217	1562	29728483	1525
Chr8	30266306	2240	31356067	2038	31697712	2053
Chr9	30124626	1950	31441292	1830	30198396	1810
Chr10	28140600	1952	27148338	1648	24918672	1623
Chr11	26228562	1747	25718072	1593	27533583	1631
Chr12	24682403	1990	25455350	1945	25605184	1882
Chr13	24517789	1656	24728804	1498	23588712	1447
Chr14	24387438	1986	23568723	1728	23666384	1806
Chr15	23684157	1834	23840199	1671	24425734	1721
Total	470368600	31896	450294126	27687	455362470	27711
Supplementary Table 9. BUSCO analysis of genome assembly (genome)(eudicotyledons_odb10)
Description	Ref.		HY		HH
	Number	Per. (%)	Number	Per. (%)	Number	Per. (%)
Complete BUSCOs (C)	2041	0.962282	1943	0.916077	1948	0.918435
Complete and single-copy BUSCOs (S)	1930	0.909948	1895	0.893446	1905	0.898161
Complete and duplicated BUSCOs (D)	111	0.0523338	48	0.0226308	43	0.0202735
Fragmented BUSCOs (F)	28	0.0132013	32	0.0150872	34	0.0160302
Missing BUSCOs (M)	52	0.0245167	146	0.0688355	139	0.0655351
Total BUSCO groups searched	2121	1	2121	1	2121	1
Supplementary Table 10. BUSCO analysis of genome annotation (protein)(eudicotyledons_odb10)
Description	Ref.		HY		HH
	Number	Per. (%)	Number	Per. (%)	Number	Per. (%)
Complete BUSCOs (C)	2010	0.947666	1817	0.856671	1816	0.8562
Complete and single-copy BUSCOs (S)	1152	0.54314	1765	0.832155	1770	0.834512
Complete and duplicated BUSCOs (D)	858	0.404526	52	0.0245167	46	0.0216879
Fragmented BUSCOs (F)	41	0.0193305	75	0.0353607	77	0.0363036
Missing BUSCOs (M)	70	0.0330033	229	0.107968	228	0.107496
Total BUSCO groups searched	2121	1	2121	1	2121	1
*Ref.: Lchinesis_genome.Chr.fasta; HY: Lchinesis_genome.Chr.HY.fasta; HH: Lchinesis_genome.Chr.HH.fasta
Supplementary Table 11. Statistics of repeat annotation
Category	Term	Ref.		HY		HH
		Length (bp)	Per. of genome (%)	Length (bp)	Per. of genome (%)	Length (bp)	Per. of genome (%)
DNA transposons	DNA/CMC-EnSpm	2633556	0.00559892	2406852	0.00534507	2638347	0.00579395
	DNA/hAT-Ac	1034495	0.00219933	1010200	0.00224342	1049983	0.00230582
	DNA/hAT-Tag1	1629105	0.00346346	1510349	0.00335414	1509872	0.00331576
	DNA/hAT-Tip100	592643	0.00125995	578253	0.00128417	547008	0.00120126
	DNA/MuLE-MuDR	8474970	0.0180177	8830881	0.0196114	9285595	0.0203917
	DNA/PIF-Harbinger	846177	0.00179897	754907	0.00167648	847477	0.0018611
	DNA/TcMar-Pogo	48572	0.000103264	44247	9.82624e-05	43139	9.47355e-05
LINEs	LINE/L1	3450023	0.00733472	3359803	0.00746135	3115349	0.00684147
LTR	LTR/Caulimovirus	1806001	0.00383954	2197932	0.0048811	1895546	0.00416272
	LTR/Copia	19456746	0.0413649	18973414	0.0421356	19414567	0.0426354
	LTR/Gypsy	55125149	0.117196	57859934	0.128494	60103736	0.131991
	LTR/Pao		0	-	0	-	0
Low_complexity		1825681	0.00388138	1700918	0.00377735	1711575	0.00375871
Simple_repeat		11725976	0.0249293	11199407	0.0248713	11567079	0.0254019
Unknown		151949981	0.323044	141993250	0.315334	143473373	0.315075
Total		260599075	0.554032	252420347	0.560568	257202646	0.564831
Genome		470368600	1	450294126	1	455362470	1
Supplementary Table 12. Genome quality assessed by LAI index
Chr	From	To	Intact	Total	raw_LAI	LAI
Ref.	1	470368600	0.0291	0.283	10.28	15.91
HY	1	450294126	0.0374	0.29	12.89	18.52
HH	1	455362470	0.0393	0.303	12.97	18.6

## Sheet: S13
Supplementary Table 13. Resequenced lychee accessions
Accession name	ID.sequencing	Acc. ID	Status	Geographic origin	Fruit maturation period	GWAS marked	Clean Reads (Gb)	Depth (fold/0.5Gb)	Mapping rate(%)
Sanyuehong	SANYH	SANYH	Cultivated	Guangdong	extremely early maturing	1	7.97106	15.9421	92.54
Wengzao	WZ	WZ	Cultivated	Guangdong	extremely early maturing	1	7.25816	14.5163	89.23
Guizao	GZ	GZ	Cultivated	Guangxi	extremely early maturing	1	5.66794	11.3359	90
Hemaoli	HML	HML	Cultivated	Yunnan	extremely early maturing	1	7.8707	15.7414	91.84
Shuidong	SD	SD	Cultivated	Guangdong	early maturing	1	8.03293	16.0659	92.43
Siyuehong	SIYH	SIYH	Cultivated	Guangdong	early maturing	1	8.84966	17.6993	93.63
Zhongshanzhuangyuanhong	ZSZYH	ZSZYH	Cultivated	Guangdong	early maturing	1	8.72	17.44	93.01
Yuan'ai	YA1	YA1	Cultivated	Yunnan	early maturing	1	7.45607	14.9121	92.96
Guiwei	GW	GW	Cultivated	Guangdong	late-maturing	0	8.65769	17.3154	90.36
Hehuadahongli	HHDHL	HHDHL	Cultivated	Guangdong	late-maturing	0	7.06683	14.1337	91.65
Hexiachuan	HEXC	HXC	Cultivated	Guangdong	late-maturing	0	6.59555	13.1911	93.37
Huaizhi	HZ	HZ	Cultivated	Guangdong	late-maturing	0	6.75115	13.5023	93.41
Liuyuexue	LYX	LYX	Cultivated	Guangdong	late-maturing	0	9.15676	18.3135	92.73
Maguili	MGL	MGL	Cultivated	Guangdong	late-maturing	0	6.16824	12.3365	91.35
MS48	MS-48	MS48	Cultivated	Guangdong	late-maturing	0	6.81764	13.6353	91.82
Nuomici	NMC	NMC	Cultivated	Guangdong	late-maturing	0	5.29599	10.592	92.04
Qixihong	QXH	QXH	Cultivated	Guangdong	late-maturing	0	5.65765	11.3153	94.07
Xinxingxiangli	GDXXXL	XXXL	Cultivated	Guangdong	late-maturing	0	6.00142	12.0028	93.69
Xuehuaizi	XHZ	XHZ	Cultivated	Guangdong	late-maturing	0	8.66359	17.3272	92.03
Goubei	GXGB	GB	Cultivated	Guangxi	late-maturing	0	7.24108	14.4822	91.9
Guinuo	GXGTGN	GN	Cultivated	Guangxi	late-maturing	0	7.38274	14.7655	91.23
Jinzhong	JZ	JZ	Cultivated	Guangxi	late-maturing	0	8.88473	17.7695	93.62
Jizuili	JZL	JZL	Cultivated	Guangxi	late-maturing	0	6.13193	12.2639	92.94
Lingshanxiangli	GXLSXL	LSXL	Cultivated	Guangxi	late-maturing	0	7.10734	14.2147	91.92
Siliangguo	SLG	SLG	Cultivated	Guangxi	late-maturing	0	6.7273	13.4546	91.28
Niuxinli	NXL	NXL	Cultivated	Hainan	late-maturing	0	8.64958	17.2992	93.65
Wuheli	WHL	WHL	Cultivated	Hainan	late-maturing	0	8.30002	16.6	89.24
Yuanhe	YH	YH	Cultivated	Hainan	late-maturing	0	5.97739	11.9548	91.54
Zili	ZL	ZL	Cultivated	Hainan	late-maturing	0	6.75539	13.5108	92.64
Ziniangxi	ZNX	ZNX	Cultivated	Hainan	late-maturing	0	9.56714	19.1343	93.63
Edanli	EDL	EDL	Cultivated	Hainan	late-maturing	0	8.56719	17.1344	94.48
Caikengrouwa	CKRW	CKRW	Cultivated	Fujian	early maturing	1	6.46965	12.9393	92.52
KalokaA	KALOKA	KALOKA	Cultivated	Thailand	early maturing	1	8.1014	16.2028	91.93
KomA	KOM	KOM	Cultivated	Thailand	early maturing	1	7.42524	14.8505	91.11
-	YNYL01	YNW01	Wild	Pingbian	-	1	13.9549	27.9099	90.22
-	YNYL02	YNW02	Wild	Pingbian	-	1	14.0303	28.0605	94.8
-	YNYL03	YNW03	Wild	Pingbian	-	1	13.5271	27.0542	85.52
-	YNYL04	YNW04	Wild	Jianshui	-	1	14.9962	29.9924	93.8
-	YNYL05	YNW05	Wild	Yuanyang	-	1	17.3988	34.7975	94.91
-	YNYL06	YNW06	Wild	Yuanyang	-	1	12.5634	25.1269	91.97
-	YNYL07	YNW07	Wild	Yuanyang	-	1	13.707	27.414	95.16
-	YNYL08	YNW08	Wild	Yuanyang	-	1	15.6592	31.3185	89.81
-	YNYL09	YNW09	Wild	Hekou	-	1	1.5349	3.06979	83.75
-	YNYL10	YNW10	Wild	Yuanjiang	-	1	1.48532	2.97064	82.07
-	YNYL11	YNW11	Wild	Yuanjiang	-	1	1.52375	3.0475	88.74
-	YNYL12	YNW12	Wild	Xinping	-	1	1.23396	2.46792	94.54
-	GXYL6	GXDXW01	Wild	Daxin	-	1	1.72392	3.44784	64.04
-	GXYL7	GXDXW02	Wild	Daxin	-	1	1.66536	3.33073	85.14
-	GXYL8	GXDXW03	Wild	Daxin	-	1	5.13137	10.2627	74.05
-	GXYL9	GXDXW04	Wild	Daxin	-	1	5.23272	10.4654	75.5
	YSLZ10	HNW03	Wild	Hainan	-		5.66093	11.3219	92.52
-	HNYL06	HNW06	Wild	Sanya	-	0	8.27672	16.5534	91.2
	HNYL08	HNW07	Wild	Qiongzhong	-	0	8.78	17.56	94.24
	HNYL10	HNW13	Wild	Ledong	-	0	9.86	19.72	88.99
-	HNYL12	HNW12	Wild	Danzhou	-	0	8.70591	17.4118	90.65
-	HNYL-S01	HNW01	Wild	Wenchang	-	0	5.04091	10.0818	94.32
-	HNYL-S02	HNW02	Wild	Anding	-	0	5.34267	10.6853	93.01
-	HNYL-S04	HNW04	Wild	Wanning	-	0	4.64383	9.28767	91.69
-	HNYL-S05	HNW05	Wild	Lingshui	-	0	3.61678	7.23355	80.09
-	HNYL-S08	HNW08	Wild	Changjiang	-	0	4.48	8.96	83.97
-	HNYL-S09	HNW09	Wild	Changjiang	-	0	4.09382	8.18764	90.98
-	HNYL-S10	HNW10	Wild	Lingao	-	0	3.59	7.18	92.24
-	HNYL-S11	HNW11	Wild	Haikou	-	0	3.34221	6.68443	93.84
-	YNYL1-1	VNW01	Wild	Vietnam	-		2.94642	5.89283	96.71
-	YNYL2-1	VNW02	Wild	Vietnam	-		2.95113	5.90225	96.97
-	YNYL3-1	VNW03	Wild	Vietnam	-		3.12785	6.2557	87.67
-	YNYL4-1	VNW04	Wild	Vietnam	-		3.33383	6.66767	95.69
-	YNYL8-1	VNW05	Wild	Vietnam	-		3.5105	7.021	94.83
-	GXJNYL	GXBBW01	Wild	Bobai	-	0	6.39738	12.7948	92.45
-	GXYBB15H	GXBBW02	Wild	Bobai	-		3.04451	6.08903	96.28
-	GXYBB15Z	GXBBW03	Wild	Bobai	-		3.05759	6.11518	95.74
-	GXYBB16Z	GXBBW04	Wild	Bobai	-		2.72585	5.45169	95.93

## Sheet: S14
Supplementary Table 14. The summary table of Pi_N(πn) and Pi_S(πs) among different lychee catgories.
	Pi	Tajima's D	Ne	Pi_N	Pi_S	Ratio	Log10 ratio	Log10 Pis
Wild	0.0083234	0.579203	340179	0.00329541	0.0105728	0.311689	-0.506279	-1.97581
Greater Yunnan	0.00402576	0.682981	143252	0.00118999	0.00445226	0.267277	-0.573038	-2.35142
Yunnan	0.00400041	0.595325	136524	0.00109326	0.00424318	0.257651	-0.588967	-2.37231		mu	7.77e-09
Vietnam	0.00405612	0.446378	132673	0.00116428	0.00412348	0.282352	-0.549208	-2.38474
Daxin	0.00330869	0.456599	121272	0.0011831	0.00376913	0.313892	-0.50322	-2.42376
Greater Hainan	0.00596475	0.073784	231654	0.00226277	0.00719982	0.314281	-0.502682	-2.14268
Hainan	0.00578273	0.123619	220906	0.00226071	0.00686577	0.329273	-0.482444	-2.16331
Bobai	0.00650865	0.283752	222422	0.0020684	0.00691287	0.299209	-0.524025	-2.16034
Guangxi	0.00843231	0.788099	341401	0.00335383	0.0106107	0.316079	-0.500204	-1.97425
Cultivated	0.0107686	0.206487	344600	0.00312239	0.0107102	0.291535	-0.535309	-1.9702
EEMC	0.00459226	0.344929	141669	0.00126087	0.00440308	0.28636	-0.543087	-2.35624
EMC	0.0113086	0.709548	340016	0.00315027	0.0105677	0.298103	-0.525633	-1.97602
LMC	0.00788431	-0.0878748	249393	0.00223717	0.00775113	0.288625	-0.539665	-2.11063
Guangdong I LMC	0.00730879	0.261679	230377	0.00204965	0.00716012	0.286259	-0.543241	-2.14508
Guangdong II LMC	0.00762269	0.00999189	240209	0.00218084	0.00746569	0.292116	-0.534445	-2.12693
Guangxi LMC	0.00731892	0.209039	234248	0.00209897	0.00728043	0.288303	-0.540151	-2.13784
Hainan LMC	0.00789551	0.0542763	249188	0.00221884	0.00774477	0.286495	-0.542883	-2.11099
LLC	0.00765203	0.551015	243530	0.00235951	0.00756892	0.311736	-0.506213	-2.12097
All	0.0100617	0.527281	401431	0.00388464	0.0124765	0.311357	-0.506741	-1.90391

## Sheet: S15
Supplementary Table 15. The summary table of π and Fst between different lychee catgories.
Pi	Guangdong I	Guangdong II	Guangxi	Hainan	LLC	EEMC	EMC	HNW	BBW	YNW	DXW	VNW
Guangdong I		0.0737133	0.0323359	0.05687	0.290691	0.64586	0.282745	0.0714158	0.0762846	0.685585	0.644362	0.663646
Guangdong II	0.0737133		0.0614555	0.0526404	0.261096	0.602775	0.276995	0.0912954	0.0878703	0.649921	0.602784	0.623034
Guangxi	0.0323359	0.0614555		0.0339659	0.266869	0.626072	0.287434	0.0634103	0.0632465	0.669947	0.626054	0.645753
Hainan	0.05687	0.0526404	0.0339659		0.25337	0.613478	0.291553	0.0478288	0.0530549	0.661296	0.61303	0.633962
LLC	0.290691	0.261096	0.266869	0.25337		0.599818	0.250442	0.234914	0.255525	0.641276	0.601073	0.620102
EEMC	0.64586	0.602775	0.626072	0.613478	0.599818		0.235949	0.592624	0.632269	0.112505	0.0703319	0.0912291
EMC	0.282745	0.276995	0.287434	0.291553	0.250442	0.235949		0.279253	0.280523	0.357892	0.250181	0.286021
HNW	0.0714158	0.0912954	0.0634103	0.0478288	0.234914	0.592624	0.279253		0.0268888	0.640944	0.585403	0.611503
BBW	0.0762846	0.0878703	0.0632465	0.0530549	0.255525	0.632269	0.280523	0.0268888		0.678949	0.622883	0.649771
YNW	0.685585	0.649921	0.669947	0.661296	0.641276	0.112505	0.357892	0.640944	0.678949		0.112944	0.082768
DXW	0.644362	0.602784	0.626054	0.61303	0.601073	0.0703319	0.250181	0.585403	0.622883	0.112944		0.0409539
VNW	0.663646	0.623034	0.645753	0.633962	0.620102	0.0912291	0.286021	0.611503	0.649771	0.082768	0.0409539
Wild populations:							Cultivars vs wild
Fst	Bobai	Hainan	Vietnam	Yunnan	Daxin		Fst	EEMC	EMC	LMC	HNW	YNW
Bobai		0.02688883	0.6497708	0.6789489	0.6228827		EEMC		0.235949	0.575307	0.592624	0.112505
Hainan			0.6115031	0.640944	0.5854033		EMC			0.291995	0.279253	0.357892
Vietnam				0.082768	0.0409539		LMC				0.0665884	0.614593
Yunnan					0.1129435		HNW					0.640944
							YNW

## Sheet: S16
Supplementary Table 16. Kinship relationships estimated for the different lychee cultivars and wild populations
FID1	ID1	FID2	ID2	N_SNP	HetHet	IBS0	Kinship	Relationship	MZ	1st order	2nd order	3rd order
CKRW	CKRW	YNW06	YNW06	7348120	0.0108	0.1042	-2.894
CKRW	CKRW	YNW04	YNW04	7453143	0.0123	0.1006	-2.1636
CKRW	CKRW	YNW12	YNW12	1570992	0.0125	0.0718	-2.0068
CKRW	CKRW	YNW07	YNW07	7429156	0.0131	0.0969	-1.8656
CKRW	CKRW	YNW10	YNW10	1843547	0.0142	0.071	-1.7111
CKRW	CKRW	HML	HML	7082144	0.0156	0.0885	-1.6089
CKRW	CKRW	YNW08	YNW08	7448084	0.0147	0.0945	-1.5654
CKRW	CKRW	YNW11	YNW11	1492701	0.0146	0.0656	-1.4553
CKRW	CKRW	YNW09	YNW09	1968691	0.0168	0.0682	-1.3208
CKRW	CKRW	WZ	WZ	7061848	0.0182	0.0841	-1.2863
CKRW	CKRW	YNW05	YNW05	7524244	0.0162	0.09	-1.239
CKRW	CKRW	YNW02	YNW02	7473762	0.019	0.0862	-1.0473
CKRW	CKRW	YNW01	YNW01	7495282	0.0193	0.0847	-1.0206
CKRW	CKRW	VNW01	VNW01	4177543	0.0194	0.0725	-1.0114
CKRW	CKRW	YNW03	YNW03	7419355	0.0192	0.0851	-1.0101
CKRW	CKRW	GXDXW01	GXDXW01	1506397	0.0187	0.0628	-1
CKRW	CKRW	VNW02	VNW02	4170442	0.0193	0.0727	-0.9762
CKRW	CKRW	VNW05	VNW05	5019462	0.0196	0.0738	-0.9593
CKRW	CKRW	GZ	GZ	6424902	0.0206	0.0745	-0.9573
CKRW	CKRW	VNW03	VNW03	3590536	0.0204	0.0699	-0.9274
CKRW	CKRW	VNW04	VNW04	4702583	0.0203	0.0724	-0.9196
CKRW	CKRW	SANYH	SANYH	7235627	0.0284	0.0792	-0.864
CKRW	CKRW	GXDXW02	GXDXW02	2203004	0.0203	0.0611	-0.8502
CKRW	CKRW	GXDXW04	GXDXW04	4415849	0.0204	0.0666	-0.7802
CKRW	CKRW	GXDXW03	GXDXW03	3454496	0.0214	0.0647	-0.7521
CKRW	CKRW	KOM	KOM	7277607	0.057	0.0469	-0.1143
CKRW	CKRW	GXBBW01	GXBBW01	7259640	0.0502	0.036	-0.1012
CKRW	CKRW	GXBBW04	GXBBW04	3573609	0.0516	0.034	-0.0925
CKRW	CKRW	GXBBW03	GXBBW03	3987073	0.052	0.0339	-0.0865
CKRW	CKRW	GXBBW02	GXBBW02	4141832	0.0516	0.0347	-0.0854
CKRW	CKRW	HNW03	HNW03	7140213	0.05	0.0345	-0.0737
CKRW	CKRW	HNW08	HNW08	3042406	0.0484	0.0341	-0.0717
CKRW	CKRW	HNW11	HNW11	2399068	0.0491	0.032	-0.0713
CKRW	CKRW	ZL	ZL	7479431	0.0528	0.0343	-0.0628
CKRW	CKRW	HNW10	HNW10	3262053	0.0508	0.0322	-0.0613
CKRW	CKRW	NXL	NXL	7614721	0.0539	0.0354	-0.0601
CKRW	CKRW	KALOKA	KALOKA	7426400	0.0625	0.0369	-0.06
CKRW	CKRW	HNW09	HNW09	2911708	0.0508	0.0338	-0.059
CKRW	CKRW	HNW05	HNW05	2160225	0.0492	0.0306	-0.0567
CKRW	CKRW	HNW07	HNW07	4522941	0.0515	0.0342	-0.0546
CKRW	CKRW	HNW02	HNW02	4663880	0.0522	0.0338	-0.0537
CKRW	CKRW	GN	GN	7484726	0.0538	0.0324	-0.0524
CKRW	CKRW	NMC	NMC	6934397	0.0551	0.03	-0.0512
CKRW	CKRW	MS48	MS48	7411230	0.0524	0.0321	-0.0503
CKRW	CKRW	YH	YH	7260150	0.0543	0.0332	-0.0493
CKRW	CKRW	ZNX	ZNX	7684828	0.0532	0.0339	-0.0479
CKRW	CKRW	HNW13	HNW13	5601449	0.0531	0.0343	-0.0477
CKRW	CKRW	HNW04	HNW04	3414315	0.051	0.032	-0.0476
CKRW	CKRW	XXXL	XXXL	7348863	0.0551	0.0306	-0.0462
CKRW	CKRW	HNW06	HNW06	4295691	0.0523	0.0337	-0.0457
CKRW	CKRW	JZ	JZ	7632627	0.0545	0.0326	-0.0426
CKRW	CKRW	JZL	JZL	7292147	0.0547	0.0329	-0.0413
CKRW	CKRW	WHL	WHL	7523592	0.0546	0.0335	-0.0411
CKRW	CKRW	HNW01	HNW01	4492493	0.0523	0.0317	-0.04
CKRW	CKRW	EDL	EDL	7655151	0.0542	0.0332	-0.0382
CKRW	CKRW	GB	GB	7531370	0.0543	0.0324	-0.0371
CKRW	CKRW	LYX	LYX	7658476	0.0542	0.0319	-0.0339
CKRW	CKRW	XHZ	XHZ	7624811	0.0575	0.0298	-0.0317
CKRW	CKRW	QXH	QXH	7224022	0.0562	0.0307	-0.0242
CKRW	CKRW	MGL	MGL	6831056	0.0563	0.0301	-0.0236
CKRW	CKRW	HZ	HZ	7417264	0.0597	0.0282	-0.0091
CKRW	CKRW	HNW12	HNW12	4279902	0.0577	0.0269	-0.0015
CKRW	CKRW	SLG	SLG	7112960	0.0589	0.0268	0.0003
CKRW	CKRW	LSXL	LSXL	7408848	0.0625	0.0256	0.0062
CKRW	CKRW	GW	GW	7642372	0.0609	0.0267	0.0068
CKRW	CKRW	SIYH	SIYH	7859056	0.0737	0.031	0.0152
CKRW	CKRW	SD	SD	7628798	0.0831	0.0235	0.0596	3rd				TRUE
CKRW	CKRW	HHDHL	HHDHL	7300230	0.072	0.0205	0.0859	3rd				TRUE
CKRW	CKRW	ZSZYH	ZSZYH	7245106	0.0923	0.023	0.0859	3rd				TRUE
CKRW	CKRW	YA1	YA1	7514003	0.0838	0.0185	0.0979	2nd			TRUE
CKRW	CKRW	FZX	FZX	8093363	0.0909	0.0078	0.137	2nd			TRUE
CKRW	CKRW	HXC	HXC	7474957	0.0903	0.0128	0.1574	2nd			TRUE
EDL	EDL	YNW06	YNW06	8337654	0.0054	0.1587	-4.2317				FALSE
EDL	EDL	YNW04	YNW04	8464356	0.0061	0.1541	-3.1821				FALSE
EDL	EDL	YNW07	YNW07	8434888	0.0064	0.1503	-2.7677				FALSE
EDL	EDL	YNW12	YNW12	1591006	0.0065	0.0968	-2.6644				FALSE
EDL	EDL	HML	HML	7737001	0.0067	0.1351	-2.3762				FALSE
EDL	EDL	YNW08	YNW08	8464164	0.0072	0.1476	-2.3611				FALSE
EDL	EDL	YNW10	YNW10	1885332	0.0069	0.0988	-2.3328				FALSE
EDL	EDL	YNW11	YNW11	1499705	0.0068	0.09	-1.999				FALSE
EDL	EDL	WZ	WZ	7753115	0.0075	0.1326	-1.9839				FALSE
EDL	EDL	YNW05	YNW05	8545889	0.0078	0.1418	-1.8963				FALSE
EDL	EDL	YNW09	YNW09	2015065	0.0073	0.0942	-1.8285				FALSE
EDL	EDL	YNW02	YNW02	8481106	0.0084	0.1389	-1.6618				FALSE
EDL	EDL	YNW01	YNW01	8499473	0.0081	0.1381	-1.6416				FALSE
EDL	EDL	YNW03	YNW03	8423092	0.0083	0.1378	-1.6163				FALSE
EDL	EDL	VNW01	VNW01	4447935	0.0088	0.1088	-1.5139				FALSE
EDL	EDL	GZ	GZ	6824452	0.0085	0.1166	-1.4951				FALSE
EDL	EDL	VNW05	VNW05	5416008	0.0086	0.1151	-1.4908				FALSE
EDL	EDL	VNW02	VNW02	4456019	0.0087	0.1086	-1.4643				FALSE
EDL	EDL	VNW04	VNW04	5058745	0.0088	0.1129	-1.4359				FALSE
EDL	EDL	GXDXW01	GXDXW01	1538161	0.0084	0.088	-1.4258				FALSE
EDL	EDL	VNW03	VNW03	3759802	0.0091	0.1029	-1.3787				FALSE
EDL	EDL	SANYH	SANYH	8001398	0.0117	0.1215	-1.3596				FALSE
EDL	EDL	GXDXW02	GXDXW02	2264583	0.0085	0.0879	-1.2613				FALSE
EDL	EDL	GXDXW04	GXDXW04	4618937	0.0089	0.0976	-1.1787				FALSE
EDL	EDL	GXDXW03	GXDXW03	3588405	0.0089	0.0948	-1.1484				FALSE
EDL	EDL	SIYH	SIYH	8857279	0.0379	0.0604	-0.274				FALSE
EDL	EDL	SD	SD	8470855	0.0462	0.0497	-0.2114				FALSE
EDL	EDL	ZSZYH	ZSZYH	7960583	0.0474	0.0457	-0.1893				FALSE
EDL	EDL	KOM	KOM	8022943	0.0434	0.0482	-0.1643				FALSE
EDL	EDL	FZX	FZX	9201239	0.0527	0.0342	-0.1452				FALSE
EDL	EDL	KALOKA	KALOKA	8190646	0.0485	0.0419	-0.1329				FALSE
EDL	EDL	YA1	YA1	8273769	0.0542	0.0374	-0.1062				FALSE
EDL	EDL	HNW12	HNW12	4470720	0.0581	0.0302	-0.0327				FALSE
EDL	EDL	GXBBW04	GXBBW04	3863894	0.0599	0.0277	-0.0316				FALSE
EDL	EDL	GXBBW02	GXBBW02	4478728	0.0597	0.0289	-0.0302				FALSE
EDL	EDL	GXBBW03	GXBBW03	4299863	0.059	0.0276	-0.0301				FALSE
EDL	EDL	LSXL	LSXL	8227872	0.0597	0.0295	-0.0256				FALSE
EDL	EDL	HNW08	HNW08	3144001	0.0569	0.0285	-0.0248				FALSE
EDL	EDL	NMC	NMC	7669172	0.0602	0.0284	-0.0231				FALSE
EDL	EDL	GXBBW01	GXBBW01	8124278	0.0612	0.0289	-0.018				FALSE
EDL	EDL	XHZ	XHZ	8647347	0.0609	0.0293	-0.0152				FALSE
EDL	EDL	GW	GW	8720043	0.062	0.0293	-0.0027				FALSE
EDL	EDL	HNW09	HNW09	3014733	0.0604	0.0273	-0.0024				FALSE
EDL	EDL	HNW11	HNW11	2474991	0.0591	0.0238	0.0018
EDL	EDL	HNW03	HNW03	7958397	0.0604	0.0274	0.0022
EDL	EDL	XXXL	XXXL	8349216	0.0623	0.0269	0.0027
EDL	EDL	HXC	HXC	8405329	0.0648	0.0252	0.0032
EDL	EDL	HNW10	HNW10	3381251	0.0605	0.0245	0.0071
EDL	EDL	HZ	HZ	8360677	0.0633	0.0271	0.0109
EDL	EDL	HNW04	HNW04	3545002	0.0599	0.025	0.0111
EDL	EDL	HNW05	HNW05	2221957	0.0605	0.0219	0.0228
EDL	EDL	SLG	SLG	7771216	0.0625	0.0249	0.0237
EDL	EDL	HNW06	HNW06	4508962	0.0631	0.0248	0.0296
EDL	EDL	HHDHL	HHDHL	7979435	0.0636	0.0255	0.0302
EDL	EDL	HNW07	HNW07	4760259	0.0633	0.0241	0.0311
EDL	EDL	HNW01	HNW01	4696685	0.0624	0.0235	0.0319
EDL	EDL	HNW02	HNW02	4887884	0.0646	0.0237	0.036
EDL	EDL	JZ	JZ	8635995	0.0642	0.0244	0.0374
EDL	EDL	GN	GN	8523693	0.0669	0.0237	0.0448	3rd				TRUE
EDL	EDL	MGL	MGL	7373117	0.0655	0.0234	0.0452	3rd				TRUE
EDL	EDL	MS48	MS48	8408374	0.0644	0.0227	0.0452	3rd				TRUE
EDL	EDL	JZL	JZL	8212813	0.0664	0.0241	0.0477	3rd				TRUE
EDL	EDL	QXH	QXH	8179358	0.0659	0.0234	0.0503	3rd				TRUE
EDL	EDL	WHL	WHL	8537619	0.0662	0.0239	0.051	3rd				TRUE
EDL	EDL	GB	GB	8582864	0.0673	0.0242	0.0515	3rd				TRUE
EDL	EDL	ZL	ZL	8551658	0.0663	0.0225	0.0534	3rd				TRUE
EDL	EDL	NXL	NXL	8774947	0.069	0.0243	0.0543	3rd				TRUE
EDL	EDL	YH	YH	8177421	0.0666	0.0225	0.0548	3rd				TRUE
EDL	EDL	HNW13	HNW13	5956605	0.0675	0.023	0.055	3rd				TRUE
EDL	EDL	LYX	LYX	8748578	0.0663	0.0227	0.0584	3rd				TRUE
EDL	EDL	ZNX	ZNX	8818318	0.0687	0.0219	0.0697	3rd				TRUE
FZX	FZX	YNW06	YNW06	9262626	0.0275	0.0377	-1.5626					FALSE
FZX	FZX	YNW04	YNW04	9406110	0.031	0.0348	-1.1126					FALSE
FZX	FZX	YNW12	YNW12	1777922	0.0304	0.0274	-1.0446					FALSE
FZX	FZX	YNW07	YNW07	9382221	0.0343	0.0314	-0.9013					FALSE
FZX	FZX	YNW10	YNW10	2093264	0.0351	0.0258	-0.847					FALSE
FZX	FZX	HML	HML	8495571	0.0326	0.0278	-0.7938					FALSE
FZX	FZX	YNW08	YNW08	9411043	0.0384	0.0309	-0.7314					FALSE
FZX	FZX	YNW11	YNW11	1681681	0.0359	0.0231	-0.6819					FALSE
FZX	FZX	YNW09	YNW09	2231625	0.0383	0.0226	-0.6062					FALSE
FZX	FZX	WZ	WZ	8506389	0.0376	0.0228	-0.5556					FALSE
FZX	FZX	YNW05	YNW05	9509728	0.0434	0.0276	-0.5316					FALSE
FZX	FZX	VNW01	VNW01	4917329	0.0446	0.022	-0.4021					FALSE
FZX	FZX	YNW01	YNW01	9457804	0.0472	0.0243	-0.402					FALSE
FZX	FZX	GXDXW01	GXDXW01	1706440	0.0426	0.0191	-0.3968					FALSE
FZX	FZX	YNW02	YNW02	9434998	0.0472	0.0234	-0.3965					FALSE
FZX	FZX	YNW03	YNW03	9370078	0.0488	0.0242	-0.3839					FALSE
FZX	FZX	GZ	GZ	7462439	0.0418	0.0202	-0.376					FALSE
FZX	FZX	VNW05	VNW05	5987231	0.0465	0.0211	-0.364					FALSE
FZX	FZX	VNW02	VNW02	4930593	0.0464	0.0198	-0.3566					FALSE
FZX	FZX	VNW04	VNW04	5595584	0.047	0.0216	-0.3512					FALSE
FZX	FZX	VNW03	VNW03	4153604	0.0478	0.0205	-0.3433					FALSE
FZX	FZX	GXDXW02	GXDXW02	2499800	0.0446	0.0178	-0.3112					FALSE
FZX	FZX	GXDXW04	GXDXW04	5092702	0.0464	0.0189	-0.2697					FALSE
FZX	FZX	GXDXW03	GXDXW03	3986818	0.0489	0.0189	-0.2522					FALSE
FZX	FZX	GXBBW01	GXBBW01	8430351	0.0472	0.0366	-0.2134					FALSE
FZX	FZX	SANYH	SANYH	8795399	0.05	0.0105	-0.211					FALSE
FZX	FZX	XHZ	XHZ	9051746	0.0524	0.0357	-0.1873					FALSE
FZX	FZX	NMC	NMC	7928140	0.0504	0.0332	-0.1852					FALSE
FZX	FZX	XXXL	XXXL	8680117	0.0511	0.0337	-0.1825					FALSE
FZX	FZX	HNW03	HNW03	8254913	0.0476	0.0351	-0.178					FALSE
FZX	FZX	NXL	NXL	9211415	0.0505	0.0365	-0.1757					FALSE
FZX	FZX	GN	GN	8869191	0.0505	0.0342	-0.174					FALSE
FZX	FZX	ZL	ZL	8916120	0.051	0.0349	-0.1727					FALSE
FZX	FZX	GXBBW03	GXBBW03	4503412	0.0517	0.0342	-0.1683					FALSE
FZX	FZX	GXBBW04	GXBBW04	4044725	0.052	0.0338	-0.168					FALSE
FZX	FZX	JZ	JZ	9032888	0.052	0.0354	-0.1635					FALSE
FZX	FZX	MS48	MS48	8764923	0.0512	0.0332	-0.1612					FALSE
FZX	FZX	LSXL	LSXL	8569520	0.053	0.0315	-0.1608					FALSE
FZX	FZX	HZ	HZ	8693374	0.053	0.0334	-0.1607					FALSE
FZX	FZX	GXBBW02	GXBBW02	4690253	0.0524	0.0343	-0.1604					FALSE
FZX	FZX	YH	YH	8478222	0.0504	0.034	-0.1604					FALSE
FZX	FZX	ZNX	ZNX	9231608	0.0518	0.0353	-0.1588					FALSE
FZX	FZX	LYX	LYX	9156307	0.0518	0.0345	-0.1516					FALSE
FZX	FZX	JZL	JZL	8517552	0.0518	0.034	-0.1489					FALSE
FZX	FZX	WHL	WHL	8904151	0.0517	0.0337	-0.1454					FALSE
FZX	FZX	GB	GB	8959118	0.0527	0.0331	-0.1434					FALSE
FZX	FZX	GW	GW	9158737	0.0564	0.032	-0.1409					FALSE
FZX	FZX	QXH	QXH	8498827	0.0533	0.0316	-0.1341					FALSE
FZX	FZX	SLG	SLG	8064747	0.0531	0.0308	-0.1289					FALSE
FZX	FZX	HNW10	HNW10	3548689	0.0505	0.0323	-0.1208					FALSE
FZX	FZX	HNW08	HNW08	3321665	0.0491	0.0334	-0.12					FALSE
FZX	FZX	MGL	MGL	7637942	0.0525	0.0307	-0.1193					FALSE
FZX	FZX	HNW11	HNW11	2615075	0.0495	0.0308	-0.1159					FALSE
FZX	FZX	HNW07	HNW07	5042910	0.0527	0.0343	-0.1122					FALSE
FZX	FZX	HNW02	HNW02	5143669	0.0533	0.0339	-0.1113					FALSE
FZX	FZX	HNW05	HNW05	2347144	0.0498	0.0309	-0.1094					FALSE
FZX	FZX	HNW09	HNW09	3178913	0.0513	0.0328	-0.1056					FALSE
FZX	FZX	HNW13	HNW13	6297861	0.0548	0.0335	-0.1037					FALSE
FZX	FZX	HNW06	HNW06	4774238	0.0529	0.034	-0.1032					FALSE
FZX	FZX	HNW04	HNW04	3741484	0.0517	0.0313	-0.0973					FALSE
FZX	FZX	HNW01	HNW01	4956534	0.0529	0.0309	-0.0929					FALSE
FZX	FZX	KOM	KOM	8458097	0.0692	0.038	-0.0919					FALSE
FZX	FZX	HNW12	HNW12	4750869	0.0565	0.0304	-0.0891					FALSE
FZX	FZX	KALOKA	KALOKA	8660278	0.0756	0.0309	-0.0166					FALSE
FZX	FZX	HHDHL	HHDHL	8338347	0.0733	0.0243	-0.0087					FALSE
FZX	FZX	HXC	HXC	8826263	0.0806	0.0263	0.0172
FZX	FZX	YA1	YA1	8843796	0.1244	0.0164	0.1845	1st		TRUE
FZX	FZX	ZSZYH	ZSZYH	8601933	0.1333	0.0085	0.2459	1st		TRUE
FZX	FZX	SIYH	SIYH	9761072	0.1352	0.007	0.2477	1st		TRUE
FZX	FZX	SD	SD	9231877	0.1518	0.0087	0.2875	1st		TRUE
GB	GB	YNW06	YNW06	8107344	0.0054	0.1571	-4.1836			FALSE
GB	GB	YNW04	YNW04	8230046	0.0061	0.1528	-3.1486			FALSE
GB	GB	YNW07	YNW07	8205292	0.0063	0.1493	-2.7386			FALSE
GB	GB	YNW12	YNW12	1543471	0.006	0.097	-2.6643			FALSE
GB	GB	HML	HML	7569311	0.0066	0.1344	-2.3543			FALSE
GB	GB	YNW08	YNW08	8226872	0.007	0.1461	-2.3341			FALSE
GB	GB	YNW10	YNW10	1840484	0.0067	0.0988	-2.3208			FALSE
GB	GB	YNW11	YNW11	1455701	0.0067	0.0905	-1.9872			FALSE
GB	GB	WZ	WZ	7580912	0.0072	0.1326	-1.9729			FALSE
GB	GB	YNW05	YNW05	8311260	0.0076	0.1403	-1.8749			FALSE
GB	GB	YNW09	YNW09	1967398	0.0067	0.0947	-1.836			FALSE
GB	GB	YNW02	YNW02	8249156	0.0082	0.138	-1.6474			FALSE
GB	GB	YNW01	YNW01	8266321	0.008	0.1371	-1.6244			FALSE
GB	GB	YNW03	YNW03	8193626	0.0081	0.1365	-1.5921			FALSE
GB	GB	VNW01	VNW01	4356052	0.0083	0.1088	-1.5071			FALSE
GB	GB	GZ	GZ	6696088	0.0083	0.1167	-1.4866			FALSE
GB	GB	VNW05	VNW05	5296605	0.0083	0.1147	-1.4792			FALSE
GB	GB	VNW02	VNW02	4358100	0.0084	0.1083	-1.4541			FALSE
GB	GB	GXDXW01	GXDXW01	1502085	0.0079	0.0884	-1.4255			FALSE
GB	GB	VNW04	VNW04	4946312	0.0085	0.1125	-1.4242			FALSE
GB	GB	VNW03	VNW03	3689635	0.0085	0.1032	-1.3769			FALSE
GB	GB	SANYH	SANYH	7817911	0.0113	0.1208	-1.3447			FALSE
GB	GB	GXDXW02	GXDXW02	2211880	0.0081	0.0884	-1.2612			FALSE
GB	GB	GXDXW04	GXDXW04	4516505	0.0085	0.0977	-1.1758			FALSE
GB	GB	GXDXW03	GXDXW03	3500831	0.0085	0.0948	-1.145			FALSE
GB	GB	SIYH	SIYH	8644655	0.0391	0.0592	-0.2718			FALSE
GB	GB	SD	SD	8284798	0.0452	0.0493	-0.2195			FALSE
GB	GB	ZSZYH	ZSZYH	7810305	0.0481	0.0457	-0.194			FALSE
GB	GB	KOM	KOM	7867340	0.043	0.0483	-0.1746			FALSE
GB	GB	KALOKA	KALOKA	8037643	0.0486	0.0417	-0.139			FALSE
GB	GB	YA1	YA1	8109370	0.0538	0.0372	-0.1123			FALSE
GB	GB	HNW08	HNW08	3078933	0.0569	0.0282	-0.0172			FALSE
GB	GB	GXBBW03	GXBBW03	4223738	0.0607	0.0266	-0.0127			FALSE
GB	GB	GXBBW01	GXBBW01	7971145	0.0609	0.0286	-0.0122			FALSE
GB	GB	HNW12	HNW12	4379187	0.0597	0.028	-0.0095			FALSE
GB	GB	GXBBW04	GXBBW04	3795104	0.0622	0.0259	-0.0057			FALSE
GB	GB	HNW09	HNW09	2949161	0.0578	0.0271	-0.0046			FALSE
GB	GB	NMC	NMC	7551065	0.0607	0.0265	-0.0039			FALSE
GB	GB	LSXL	LSXL	8079543	0.0598	0.0268	-0.0032			FALSE
GB	GB	HXC	HXC	8232707	0.0646	0.0246	0.0027
GB	GB	HNW11	HNW11	2415661	0.0573	0.0234	0.0028
GB	GB	GXBBW02	GXBBW02	4401114	0.0619	0.0255	0.0039
GB	GB	HNW03	HNW03	7827520	0.0594	0.0271	0.0061
GB	GB	XHZ	XHZ	8473059	0.0623	0.0269	0.0089
GB	GB	HNW10	HNW10	3310531	0.0607	0.0244	0.0126
GB	GB	HNW05	HNW05	2167596	0.0596	0.0234	0.0137
GB	GB	XXXL	XXXL	8188596	0.0622	0.0259	0.0139
GB	GB	HZ	HZ	8198700	0.0622	0.0265	0.0161
GB	GB	HNW04	HNW04	3471705	0.0602	0.0247	0.0189
GB	GB	GW	GW	8527020	0.0635	0.0272	0.0191
GB	GB	HHDHL	HHDHL	7836380	0.063	0.0253	0.0261
GB	GB	HNW02	HNW02	4798899	0.0638	0.0254	0.028
GB	GB	HNW06	HNW06	4415404	0.0629	0.0256	0.0282
GB	GB	HNW07	HNW07	4658125	0.0614	0.0244	0.0285
GB	GB	JZ	JZ	8457790	0.0643	0.0264	0.0305
GB	GB	MS48	MS48	8220868	0.0626	0.0247	0.0328
GB	GB	HNW01	HNW01	4614491	0.0631	0.0241	0.0338
GB	GB	NXL	NXL	8548162	0.0647	0.0259	0.0368
GB	GB	HNW13	HNW13	5839350	0.0634	0.0244	0.0391
GB	GB	MGL	MGL	7268080	0.0645	0.0237	0.0442
GB	GB	ZNX	ZNX	8594160	0.0649	0.0246	0.0461	3rd				TRUE
GB	GB	ZL	ZL	8370924	0.0648	0.0235	0.047	3rd				TRUE
GB	GB	WHL	WHL	8370151	0.0663	0.0247	0.048	3rd				TRUE
GB	GB	YH	YH	8037004	0.064	0.0231	0.0481	3rd				TRUE
GB	GB	QXH	QXH	8029134	0.0648	0.0238	0.0495	3rd				TRUE
GB	GB	SLG	SLG	7642343	0.0646	0.0223	0.0504	3rd				TRUE
GB	GB	LYX	LYX	8558444	0.0663	0.0236	0.0557	3rd				TRUE
GB	GB	GN	GN	8350090	0.0687	0.0216	0.0678	3rd				TRUE
GB	GB	JZL	JZL	8161446	0.0978	0.0068	0.2506	1st		TRUE
GN	GN	YNW06	YNW06	8031973	0.0049	0.1591	-4.2401			FALSE
GN	GN	YNW04	YNW04	8154154	0.0056	0.1546	-3.1701			FALSE
GN	GN	YNW07	YNW07	8124259	0.0059	0.1507	-2.7566			FALSE
GN	GN	YNW12	YNW12	1551321	0.006	0.0983	-2.6747			FALSE
GN	GN	HML	HML	7506360	0.0065	0.1365	-2.3675			FALSE
GN	GN	YNW10	YNW10	1836520	0.0064	0.1003	-2.3575			FALSE
GN	GN	YNW08	YNW08	8152676	0.0066	0.1481	-2.3526			FALSE
GN	GN	YNW11	YNW11	1462722	0.0065	0.0916	-2.0111			FALSE
GN	GN	WZ	WZ	7517459	0.007	0.134	-1.9797			FALSE
GN	GN	YNW05	YNW05	8232978	0.0072	0.1422	-1.8838			FALSE
GN	GN	YNW09	YNW09	1962874	0.0067	0.0959	-1.836			FALSE
GN	GN	YNW02	YNW02	8171751	0.0078	0.1393	-1.6525			FALSE
GN	GN	YNW01	YNW01	8188994	0.0077	0.1384	-1.6252			FALSE
GN	GN	YNW03	YNW03	8113327	0.0076	0.138	-1.6003			FALSE
GN	GN	VNW01	VNW01	4319153	0.0082	0.1103	-1.5127			FALSE
GN	GN	GZ	GZ	6647398	0.008	0.118	-1.4894			FALSE
GN	GN	VNW05	VNW05	5253575	0.0079	0.1161	-1.4798			FALSE
GN	GN	VNW02	VNW02	4323807	0.008	0.1099	-1.4591			FALSE
GN	GN	VNW04	VNW04	4904359	0.0083	0.1143	-1.4296			FALSE
GN	GN	GXDXW01	GXDXW01	1499993	0.008	0.0891	-1.4182			FALSE
GN	GN	VNW03	VNW03	3658511	0.0085	0.1046	-1.3786			FALSE
GN	GN	SANYH	SANYH	7748888	0.0111	0.1221	-1.3459			FALSE
GN	GN	GXDXW02	GXDXW02	2207775	0.008	0.0892	-1.253			FALSE
GN	GN	GXDXW04	GXDXW04	4488631	0.0082	0.0991	-1.1769			FALSE
GN	GN	GXDXW03	GXDXW03	3490148	0.0084	0.096	-1.1441			FALSE
GN	GN	SIYH	SIYH	8551043	0.0365	0.0599	-0.307			FALSE
GN	GN	SD	SD	8214486	0.0463	0.0495	-0.239			FALSE
GN	GN	ZSZYH	ZSZYH	7738676	0.0476	0.0459	-0.2175			FALSE
GN	GN	KOM	KOM	7819344	0.0425	0.0483	-0.1947			FALSE
GN	GN	KALOKA	KALOKA	7987758	0.0477	0.0416	-0.1577			FALSE
GN	GN	YA1	YA1	8069764	0.0545	0.0368	-0.1227			FALSE
GN	GN	HNW08	HNW08	3081286	0.0553	0.0298	-0.0225			FALSE
GN	GN	GXBBW04	GXBBW04	3771783	0.0594	0.0282	-0.02			FALSE
GN	GN	HXC	HXC	8171200	0.0632	0.0256	-0.0186			FALSE
GN	GN	GXBBW02	GXBBW02	4378677	0.0582	0.0284	-0.0154			FALSE
GN	GN	GXBBW03	GXBBW03	4208056	0.0598	0.028	-0.0138			FALSE
GN	GN	GXBBW01	GXBBW01	7921555	0.0589	0.0291	-0.0109			FALSE
GN	GN	HNW12	HNW12	4368855	0.0591	0.0287	-0.0048			FALSE
GN	GN	HNW09	HNW09	2951301	0.0576	0.0285	-0.0036			FALSE
GN	GN	HNW11	HNW11	2424991	0.0565	0.0255	-0.0036			FALSE
GN	GN	HNW10	HNW10	3308265	0.0572	0.0268	-0.0031			FALSE
GN	GN	HNW03	HNW03	7769104	0.0583	0.029	0.0001
GN	GN	XHZ	XHZ	8395415	0.0608	0.0289	0.0026
GN	GN	NMC	NMC	7504559	0.0607	0.0273	0.0027
GN	GN	HNW05	HNW05	2175364	0.0581	0.0255	0.0055
GN	GN	LSXL	LSXL	8030509	0.0606	0.0273	0.0081
GN	GN	XXXL	XXXL	8118449	0.061	0.0279	0.0084
GN	GN	HNW04	HNW04	3466538	0.0579	0.0266	0.0092
GN	GN	HNW06	HNW06	4400653	0.0606	0.0275	0.0134
GN	GN	HNW07	HNW07	4642871	0.059	0.0267	0.0173
GN	GN	NXL	NXL	8484140	0.0631	0.0272	0.018
GN	GN	GW	GW	8457646	0.0626	0.0278	0.0191
GN	GN	HZ	HZ	8130255	0.0615	0.0271	0.0206
GN	GN	WHL	WHL	8300180	0.0632	0.0261	0.0212
GN	GN	HNW02	HNW02	4783163	0.0609	0.0266	0.0222
GN	GN	HHDHL	HHDHL	7794652	0.0625	0.024	0.0226
GN	GN	YH	YH	7967247	0.0623	0.0259	0.0284
GN	GN	ZL	ZL	8297987	0.0625	0.0259	0.0292
GN	GN	HNW13	HNW13	5811550	0.0632	0.0255	0.0319
GN	GN	HNW01	HNW01	4597816	0.061	0.0251	0.0321
GN	GN	JZ	JZ	8394757	0.0635	0.0252	0.034
GN	GN	LYX	LYX	8482909	0.0639	0.0245	0.0341
GN	GN	ZNX	ZNX	8541804	0.0647	0.0248	0.0357
GN	GN	MS48	MS48	8171656	0.0618	0.024	0.04
GN	GN	QXH	QXH	7964462	0.0631	0.0234	0.0419
GN	GN	MGL	MGL	7227713	0.0629	0.0234	0.0466	3rd				TRUE
GN	GN	SLG	SLG	7611395	0.0633	0.0235	0.0505	3rd				TRUE
GN	GN	JZL	JZL	8007594	0.0678	0.0228	0.0596	3rd				TRUE
GW	GW	YNW06	YNW06	8290465	0.0049	0.1607	-4.2077					FALSE
GW	GW	YNW04	YNW04	8417016	0.0056	0.1565	-3.1777					FALSE
GW	GW	YNW07	YNW07	8389912	0.0059	0.1524	-2.7569					FALSE
GW	GW	YNW12	YNW12	1575672	0.0058	0.099	-2.6789					FALSE
GW	GW	HML	HML	7689782	0.0061	0.1374	-2.3793					FALSE
GW	GW	YNW08	YNW08	8411572	0.0066	0.1498	-2.3628					FALSE
GW	GW	YNW10	YNW10	1867988	0.0062	0.1005	-2.3304					FALSE
GW	GW	YNW11	YNW11	1483190	0.0062	0.092	-1.998					FALSE
GW	GW	WZ	WZ	7706425	0.007	0.1349	-1.9881					FALSE
GW	GW	YNW05	YNW05	8499164	0.0072	0.1441	-1.8971					FALSE
GW	GW	YNW09	YNW09	1998435	0.0066	0.0962	-1.8377					FALSE
GW	GW	YNW02	YNW02	8429733	0.0076	0.1412	-1.6697					FALSE
GW	GW	YNW01	YNW01	8454923	0.0076	0.1402	-1.6402					FALSE
GW	GW	YNW03	YNW03	8370003	0.0076	0.1401	-1.6178					FALSE
GW	GW	VNW01	VNW01	4418654	0.0079	0.111	-1.5204					FALSE
GW	GW	GZ	GZ	6779630	0.0078	0.1188	-1.4983					FALSE
GW	GW	VNW05	VNW05	5382982	0.0077	0.117	-1.4877					FALSE
GW	GW	VNW02	VNW02	4421887	0.0077	0.1109	-1.4717					FALSE
GW	GW	VNW04	VNW04	5026285	0.0081	0.1152	-1.4399					FALSE
GW	GW	GXDXW01	GXDXW01	1523705	0.0074	0.0901	-1.4326					FALSE
GW	GW	VNW03	VNW03	3734181	0.008	0.1051	-1.3857					FALSE
GW	GW	SANYH	SANYH	7949122	0.0106	0.1235	-1.3688					FALSE
GW	GW	GXDXW02	GXDXW02	2244728	0.0075	0.0898	-1.2678					FALSE
GW	GW	GXDXW04	GXDXW04	4583130	0.0082	0.0994	-1.1795					FALSE
GW	GW	GXDXW03	GXDXW03	3560336	0.0081	0.097	-1.1513					FALSE
GW	GW	SIYH	SIYH	8820751	0.042	0.0597	-0.2849					FALSE
GW	GW	SD	SD	8425516	0.048	0.0491	-0.2265					FALSE
GW	GW	ZSZYH	ZSZYH	7942751	0.052	0.0446	-0.1922					FALSE
GW	GW	KOM	KOM	7986738	0.0445	0.0488	-0.1864					FALSE
GW	GW	KALOKA	KALOKA	8162562	0.0512	0.0416	-0.1428					FALSE
GW	GW	YA1	YA1	8260478	0.0599	0.034	-0.0861					FALSE
GW	GW	HNW08	HNW08	3123625	0.0544	0.0303	-0.0298					FALSE
GW	GW	GXBBW04	GXBBW04	3845445	0.0603	0.0289	-0.0252					FALSE
GW	GW	GXBBW02	GXBBW02	4457713	0.059	0.0293	-0.0222					FALSE
GW	GW	GXBBW03	GXBBW03	4276016	0.0598	0.0287	-0.0217					FALSE
GW	GW	HNW10	HNW10	3350557	0.0556	0.0281	-0.0201					FALSE
GW	GW	HNW09	HNW09	2992987	0.0574	0.0299	-0.0151					FALSE
GW	GW	HNW11	HNW11	2460528	0.0558	0.0262	-0.0135					FALSE
GW	GW	GXBBW01	GXBBW01	8085861	0.0594	0.0292	-0.0122					FALSE
GW	GW	HNW05	HNW05	2202317	0.0569	0.027	-0.0105					FALSE
GW	GW	HNW04	HNW04	3519036	0.0571	0.0278	-0.0024					FALSE
GW	GW	HNW02	HNW02	4857810	0.0611	0.0301	0.0003
GW	GW	HNW07	HNW07	4722302	0.0589	0.0289	0.0012
GW	GW	HNW06	HNW06	4473553	0.0599	0.0294	0.0017
GW	GW	HNW13	HNW13	5914483	0.06	0.0289	0.0026
GW	GW	HNW03	HNW03	7921160	0.0594	0.0288	0.0041
GW	GW	WHL	WHL	8486896	0.0609	0.028	0.0052
GW	GW	NXL	NXL	8719124	0.0615	0.0289	0.0057
GW	GW	HNW01	HNW01	4674552	0.0596	0.0278	0.0083
GW	GW	YH	YH	8126021	0.0604	0.0279	0.0122
GW	GW	HXC	HXC	8387285	0.0679	0.0231	0.0141
GW	GW	ZL	ZL	8502789	0.0614	0.0282	0.0151
GW	GW	ZNX	ZNX	8752060	0.0621	0.0271	0.0158
GW	GW	JZL	JZL	8163795	0.0621	0.0266	0.0212
GW	GW	JZ	JZ	8600059	0.0643	0.0271	0.0272
GW	GW	MS48	MS48	8368249	0.0623	0.026	0.0313
GW	GW	LYX	LYX	8697487	0.0634	0.0247	0.0336
GW	GW	XXXL	XXXL	8318945	0.0638	0.0239	0.0405
GW	GW	QXH	QXH	8161830	0.0651	0.0242	0.0457	3rd				TRUE
GW	GW	MGL	MGL	7353847	0.0647	0.0243	0.0483	3rd				TRUE
GW	GW	XHZ	XHZ	8638843	0.0685	0.0234	0.059	3rd				TRUE
GW	GW	HHDHL	HHDHL	7976308	0.0687	0.0215	0.0594	3rd				TRUE
GW	GW	NMC	NMC	7673783	0.0678	0.0202	0.071	3rd				TRUE
GW	GW	HZ	HZ	8353118	0.0699	0.0217	0.0781	3rd				TRUE
GW	GW	SLG	SLG	7769219	0.0722	0.0154	0.1262	2nd			TRUE
GW	GW	LSXL	LSXL	8264259	0.0812	0.0107	0.1803	1st		TRUE
GW	GW	HNW12	HNW12	4535290	0.1412	0.0002	0.4387	MZ	TRUE
GXBBW01	GXBBW01	YNW06	YNW06	7634550	0.0045	0.1565	-4.1319		FALSE
GXBBW01	GXBBW01	YNW04	YNW04	7748567	0.0052	0.1522	-3.0922		FALSE
GXBBW01	GXBBW01	YNW12	YNW12	1522169	0.0054	0.1006	-2.7291		FALSE
GXBBW01	GXBBW01	YNW07	YNW07	7722975	0.0055	0.1482	-2.6931		FALSE
GXBBW01	GXBBW01	YNW10	YNW10	1795196	0.0059	0.102	-2.3817		FALSE
GXBBW01	GXBBW01	HML	HML	7215420	0.0058	0.1358	-2.3316		FALSE
GXBBW01	GXBBW01	YNW08	YNW08	7743483	0.0062	0.1455	-2.2965		FALSE
GXBBW01	GXBBW01	YNW11	YNW11	1438736	0.0059	0.0939	-2.0317		FALSE
GXBBW01	GXBBW01	WZ	WZ	7215573	0.0064	0.1334	-1.9505		FALSE
GXBBW01	GXBBW01	YNW09	YNW09	1924842	0.0062	0.0973	-1.8435		FALSE
GXBBW01	GXBBW01	YNW05	YNW05	7819089	0.0066	0.1398	-1.8407		FALSE
GXBBW01	GXBBW01	YNW02	YNW02	7760015	0.0071	0.1372	-1.6287		FALSE
GXBBW01	GXBBW01	YNW01	YNW01	7787422	0.0071	0.1361	-1.5913		FALSE
GXBBW01	GXBBW01	YNW03	YNW03	7702719	0.0073	0.1361	-1.5703		FALSE
GXBBW01	GXBBW01	VNW01	VNW01	4180374	0.0075	0.1107	-1.5101		FALSE
GXBBW01	GXBBW01	GZ	GZ	6443822	0.0076	0.1189	-1.4844		FALSE
GXBBW01	GXBBW01	VNW05	VNW05	5065119	0.0073	0.1161	-1.4712		FALSE
GXBBW01	GXBBW01	VNW02	VNW02	4179466	0.0074	0.1103	-1.4553		FALSE
GXBBW01	GXBBW01	GXDXW01	GXDXW01	1467477	0.0071	0.0917	-1.4414		FALSE
GXBBW01	GXBBW01	VNW04	VNW04	4730972	0.0074	0.1143	-1.4258		FALSE
GXBBW01	GXBBW01	VNW03	VNW03	3560053	0.0075	0.1059	-1.392		FALSE
GXBBW01	GXBBW01	SANYH	SANYH	7427479	0.0101	0.1218	-1.3375		FALSE
GXBBW01	GXBBW01	GXDXW02	GXDXW02	2159196	0.0074	0.0911	-1.2705		FALSE
GXBBW01	GXBBW01	GXDXW04	GXDXW04	4378988	0.0077	0.1004	-1.1772		FALSE
GXBBW01	GXBBW01	GXDXW03	GXDXW03	3402561	0.008	0.0978	-1.153		FALSE
GXBBW01	GXBBW01	SIYH	SIYH	8135519	0.0342	0.0624	-0.3544		FALSE
GXBBW01	GXBBW01	SD	SD	7861940	0.0419	0.0523	-0.29		FALSE
GXBBW01	GXBBW01	ZSZYH	ZSZYH	7429406	0.0435	0.0484	-0.266		FALSE
GXBBW01	GXBBW01	KOM	KOM	7542612	0.0405	0.0523	-0.2493		FALSE
GXBBW01	GXBBW01	KALOKA	KALOKA	7693753	0.0449	0.0459	-0.215		FALSE
GXBBW01	GXBBW01	YA1	YA1	7744328	0.0497	0.0406	-0.1799		FALSE
GXBBW01	GXBBW01	HXC	HXC	7821988	0.0614	0.0275	-0.049		FALSE
GXBBW01	GXBBW01	HNW08	HNW08	3029763	0.0522	0.032	-0.0399		FALSE
GXBBW01	GXBBW01	HNW03	HNW03	7503145	0.0561	0.0312	-0.0338		FALSE
GXBBW01	GXBBW01	XHZ	XHZ	8044269	0.0571	0.0325	-0.0317		FALSE
GXBBW01	GXBBW01	HNW07	HNW07	4549265	0.0559	0.031	-0.0305		FALSE
GXBBW01	GXBBW01	HHDHL	HHDHL	7551576	0.0583	0.0283	-0.0303		FALSE
GXBBW01	GXBBW01	XXXL	XXXL	7785867	0.057	0.0322	-0.0284		FALSE
GXBBW01	GXBBW01	LSXL	LSXL	7743935	0.056	0.032	-0.0278		FALSE
GXBBW01	GXBBW01	NMC	NMC	7263893	0.0556	0.0311	-0.0267		FALSE
GXBBW01	GXBBW01	NXL	NXL	8083379	0.0604	0.0308	-0.0255		FALSE
GXBBW01	GXBBW01	HNW06	HNW06	4312807	0.0565	0.0298	-0.0252		FALSE
GXBBW01	GXBBW01	HZ	HZ	7818072	0.0573	0.0307	-0.0244		FALSE
GXBBW01	GXBBW01	GXBBW04	GXBBW04	3681513	0.058	0.0298	-0.024		FALSE
GXBBW01	GXBBW01	HNW11	HNW11	2389471	0.0536	0.0288	-0.0238		FALSE
GXBBW01	GXBBW01	HNW13	HNW13	5675730	0.0578	0.0299	-0.0237		FALSE
GXBBW01	GXBBW01	HNW09	HNW09	2909315	0.0557	0.0308	-0.0229		FALSE
GXBBW01	GXBBW01	YH	YH	7659478	0.0586	0.0292	-0.0171		FALSE
GXBBW01	GXBBW01	LYX	LYX	8109655	0.0607	0.0288	-0.0151		FALSE
GXBBW01	GXBBW01	HNW02	HNW02	4698314	0.0576	0.0297	-0.0144		FALSE
GXBBW01	GXBBW01	HNW04	HNW04	3417191	0.056	0.0294	-0.0143		FALSE
GXBBW01	GXBBW01	HNW05	HNW05	2145010	0.0547	0.0283	-0.0136		FALSE
GXBBW01	GXBBW01	HNW10	HNW10	3260351	0.0561	0.0295	-0.0135		FALSE
GXBBW01	GXBBW01	HNW12	HNW12	4290192	0.0561	0.03	-0.0125		FALSE
GXBBW01	GXBBW01	WHL	WHL	7968361	0.0599	0.0278	-0.0123		FALSE
GXBBW01	GXBBW01	ZNX	ZNX	8146858	0.0602	0.0278	-0.0096		FALSE
GXBBW01	GXBBW01	GXBBW03	GXBBW03	4091771	0.0583	0.0284	-0.0092		FALSE
GXBBW01	GXBBW01	JZ	JZ	8051703	0.061	0.0287	-0.0088		FALSE
GXBBW01	GXBBW01	SLG	SLG	7371198	0.058	0.0283	-0.0086		FALSE
GXBBW01	GXBBW01	ZL	ZL	7934002	0.0585	0.0279	-0.0078		FALSE
GXBBW01	GXBBW01	HNW01	HNW01	4514075	0.0567	0.0279	-0.0067		FALSE
GXBBW01	GXBBW01	JZL	JZL	7702875	0.0608	0.0276	-0.0041		FALSE
GXBBW01	GXBBW01	MS48	MS48	7832767	0.0595	0.0278	-0.0032		FALSE
GXBBW01	GXBBW01	QXH	QXH	7651259	0.0614	0.0263	0.0067
GXBBW01	GXBBW01	MGL	MGL	7054480	0.0613	0.0263	0.0125
GXBBW01	GXBBW01	GXBBW02	GXBBW02	4263463	0.0589	0.026	0.013
GXBBW02	GXBBW02	YNW06	YNW06	4261720	0.0069	0.1331	-3.1317
GXBBW02	GXBBW02	YNW04	YNW04	4317825	0.0078	0.1289	-2.3917
GXBBW02	GXBBW02	YNW12	YNW12	1085739	0.0075	0.0962	-2.3642
GXBBW02	GXBBW02	YNW07	YNW07	4298171	0.0079	0.1255	-2.1202
GXBBW02	GXBBW02	YNW10	YNW10	1246773	0.0081	0.0963	-2.0719
GXBBW02	GXBBW02	HML	HML	4063702	0.0069	0.1172	-1.9488
GXBBW02	GXBBW02	YNW08	YNW08	4315622	0.0089	0.1228	-1.8052
GXBBW02	GXBBW02	YNW11	YNW11	1038183	0.0084	0.0895	-1.8034
GXBBW02	GXBBW02	WZ	WZ	4038538	0.0072	0.1154	-1.6682
GXBBW02	GXBBW02	YNW09	YNW09	1332692	0.0085	0.0927	-1.6549
GXBBW02	GXBBW02	YNW05	YNW05	4351893	0.0093	0.1175	-1.473
GXBBW02	GXBBW02	VNW01	VNW01	2693723	0.01	0.1017	-1.3129
GXBBW02	GXBBW02	YNW02	YNW02	4319161	0.0097	0.1155	-1.3105
GXBBW02	GXBBW02	YNW01	YNW01	4328908	0.0095	0.1149	-1.2929
GXBBW02	GXBBW02	GZ	GZ	3715376	0.0083	0.1043	-1.2813
GXBBW02	GXBBW02	GXDXW01	GXDXW01	1030067	0.0098	0.0863	-1.2809
GXBBW02	GXBBW02	VNW05	VNW05	3127223	0.0098	0.1046	-1.2679
GXBBW02	GXBBW02	YNW03	YNW03	4288797	0.0097	0.1141	-1.2654
GXBBW02	GXBBW02	VNW02	VNW02	2680518	0.0102	0.1013	-1.2633
GXBBW02	GXBBW02	VNW04	VNW04	2958187	0.0103	0.1035	-1.2269
GXBBW02	GXBBW02	VNW03	VNW03	2331982	0.0104	0.0981	-1.2224
GXBBW02	GXBBW02	SANYH	SANYH	4147540	0.0103	0.1057	-1.1827
GXBBW02	GXBBW02	GXDXW02	GXDXW02	1480940	0.0097	0.0861	-1.1497
GXBBW02	GXBBW02	GXDXW04	GXDXW04	2889235	0.0103	0.095	-1.0582
GXBBW02	GXBBW02	GXDXW03	GXDXW03	2277620	0.0104	0.0915	-1.0229
GXBBW02	GXBBW02	SIYH	SIYH	4503915	0.0357	0.0566	-0.2885
GXBBW02	GXBBW02	SD	SD	4375076	0.0429	0.0475	-0.2338
GXBBW02	GXBBW02	KOM	KOM	4241596	0.0424	0.0496	-0.2272
GXBBW02	GXBBW02	ZSZYH	ZSZYH	4141704	0.0437	0.0448	-0.2214
GXBBW02	GXBBW02	KALOKA	KALOKA	4308183	0.0461	0.0446	-0.2018
GXBBW02	GXBBW02	YA1	YA1	4318933	0.0491	0.0387	-0.1554
GXBBW02	GXBBW02	HXC	HXC	4316701	0.06	0.0273	-0.0489
GXBBW02	GXBBW02	NXL	NXL	4465728	0.0585	0.0298	-0.0333
GXBBW02	GXBBW02	ZNX	ZNX	4492782	0.059	0.0296	-0.0316
GXBBW02	GXBBW02	HNW03	HNW03	4185148	0.0572	0.0297	-0.03
GXBBW02	GXBBW02	HZ	HZ	4326855	0.0585	0.0308	-0.0299
GXBBW02	GXBBW02	ZL	ZL	4371274	0.0572	0.0293	-0.0281
GXBBW02	GXBBW02	LSXL	LSXL	4310532	0.0569	0.031	-0.0262
GXBBW02	GXBBW02	HHDHL	HHDHL	4245714	0.0588	0.0268	-0.0232
GXBBW02	GXBBW02	LYX	LYX	4471672	0.0597	0.0283	-0.023
GXBBW02	GXBBW02	XHZ	XHZ	4447904	0.0583	0.03	-0.0209
GXBBW02	GXBBW02	WHL	WHL	4399511	0.0597	0.0275	-0.0192
GXBBW02	GXBBW02	JZ	JZ	4456132	0.0598	0.0281	-0.0172
GXBBW02	GXBBW02	NMC	NMC	4069993	0.0553	0.0295	-0.0166
GXBBW02	GXBBW02	YH	YH	4251697	0.0582	0.0276	-0.0153
GXBBW02	GXBBW02	HNW08	HNW08	2161122	0.0573	0.0299	-0.0123
GXBBW02	GXBBW02	SLG	SLG	4175054	0.0583	0.0278	-0.0119
GXBBW02	GXBBW02	XXXL	XXXL	4302056	0.0584	0.0293	-0.0119
GXBBW02	GXBBW02	MS48	MS48	4344588	0.0586	0.0271	-0.0089
GXBBW02	GXBBW02	HNW07	HNW07	3118477	0.0619	0.0295	-0.0071
GXBBW02	GXBBW02	HNW13	HNW13	3731842	0.0646	0.0286	-0.0011
GXBBW02	GXBBW02	HNW02	HNW02	3176449	0.0625	0.0287	0.0004
GXBBW02	GXBBW02	QXH	QXH	4231296	0.0607	0.0257	0.0016
GXBBW02	GXBBW02	JZL	JZL	4272657	0.0623	0.026	0.0037
GXBBW02	GXBBW02	HNW11	HNW11	1733070	0.0597	0.0276	0.0041
GXBBW02	GXBBW02	HNW06	HNW06	2978798	0.063	0.0276	0.0054
GXBBW02	GXBBW02	HNW12	HNW12	2962618	0.0617	0.0289	0.0055
GXBBW02	GXBBW02	MGL	MGL	4041688	0.0606	0.0257	0.0061
GXBBW02	GXBBW02	HNW04	HNW04	2406838	0.0604	0.0279	0.0072
GXBBW02	GXBBW02	HNW09	HNW09	2080701	0.0621	0.0284	0.0091
GXBBW02	GXBBW02	HNW10	HNW10	2307644	0.0598	0.0279	0.0117
GXBBW02	GXBBW02	HNW01	HNW01	3083778	0.0623	0.0263	0.0157
GXBBW02	GXBBW02	HNW05	HNW05	1567705	0.0605	0.0266	0.0174
GXBBW02	GXBBW02	GXBBW04	GXBBW04	2476224	0.0643	0.0267	0.0263
GXBBW02	GXBBW02	GXBBW03	GXBBW03	2756568	0.0659	0.0246	0.0488	3rd				TRUE
GXBBW03	GXBBW03	YNW06	YNW06	4064810	0.0063	0.1335	-3.1173					FALSE
GXBBW03	GXBBW03	YNW12	YNW12	1059406	0.0076	0.0969	-2.3887					FALSE
GXBBW03	GXBBW03	YNW04	YNW04	4122152	0.0073	0.1292	-2.3759					FALSE
GXBBW03	GXBBW03	YNW07	YNW07	4105214	0.0075	0.1255	-2.0999					FALSE
GXBBW03	GXBBW03	YNW10	YNW10	1214123	0.0078	0.0973	-2.0767					FALSE
GXBBW03	GXBBW03	HML	HML	3881222	0.0064	0.1181	-1.9535					FALSE
GXBBW03	GXBBW03	YNW11	YNW11	1011640	0.008	0.0904	-1.8055					FALSE
GXBBW03	GXBBW03	YNW08	YNW08	4119469	0.0083	0.1233	-1.7971					FALSE
GXBBW03	GXBBW03	YNW09	YNW09	1293523	0.0083	0.0937	-1.6572					FALSE
GXBBW03	GXBBW03	WZ	WZ	3863354	0.0071	0.1152	-1.6405					FALSE
GXBBW03	GXBBW03	YNW05	YNW05	4157172	0.009	0.118	-1.4651					FALSE
GXBBW03	GXBBW03	VNW01	VNW01	2596865	0.0097	0.1025	-1.3155					FALSE
GXBBW03	GXBBW03	GXDXW01	GXDXW01	1005919	0.0093	0.0874	-1.3078					FALSE
GXBBW03	GXBBW03	YNW02	YNW02	4128637	0.0091	0.1156	-1.3058					FALSE
GXBBW03	GXBBW03	GZ	GZ	3559051	0.008	0.1048	-1.2798					FALSE
GXBBW03	GXBBW03	YNW01	YNW01	4141037	0.0095	0.1147	-1.278					FALSE
GXBBW03	GXBBW03	VNW05	VNW05	3004383	0.0095	0.1051	-1.2687					FALSE
GXBBW03	GXBBW03	VNW02	VNW02	2582406	0.0096	0.1021	-1.2683					FALSE
GXBBW03	GXBBW03	YNW03	YNW03	4098835	0.0093	0.1144	-1.2554					FALSE
GXBBW03	GXBBW03	VNW03	VNW03	2255155	0.0101	0.0992	-1.2239					FALSE
GXBBW03	GXBBW03	VNW04	VNW04	2842819	0.0098	0.104	-1.221					FALSE
GXBBW03	GXBBW03	SANYH	SANYH	3970288	0.0105	0.1062	-1.1837					FALSE
GXBBW03	GXBBW03	GXDXW02	GXDXW02	1435823	0.0096	0.0868	-1.1552					FALSE
GXBBW03	GXBBW03	GXDXW04	GXDXW04	2794997	0.0101	0.0959	-1.0657					FALSE
GXBBW03	GXBBW03	GXDXW03	GXDXW03	2208960	0.01	0.0924	-1.0297					FALSE
GXBBW03	GXBBW03	SIYH	SIYH	4319863	0.0357	0.0573	-0.3021					FALSE
GXBBW03	GXBBW03	KOM	KOM	4080006	0.041	0.0509	-0.2492					FALSE
GXBBW03	GXBBW03	SD	SD	4200617	0.0425	0.0476	-0.2448					FALSE
GXBBW03	GXBBW03	ZSZYH	ZSZYH	3966295	0.0426	0.0456	-0.2378					FALSE
GXBBW03	GXBBW03	KALOKA	KALOKA	4142381	0.0459	0.0444	-0.2103					FALSE
GXBBW03	GXBBW03	YA1	YA1	4157108	0.0499	0.037	-0.1485					FALSE
GXBBW03	GXBBW03	HXC	HXC	4141579	0.0595	0.0272	-0.0553					FALSE
GXBBW03	GXBBW03	NXL	NXL	4278956	0.0587	0.0315	-0.0485					FALSE
GXBBW03	GXBBW03	HNW03	HNW03	4017284	0.0545	0.0303	-0.0483					FALSE
GXBBW03	GXBBW03	HHDHL	HHDHL	4075466	0.0585	0.0283	-0.0399					FALSE
GXBBW03	GXBBW03	WHL	WHL	4223457	0.0598	0.0289	-0.0341					FALSE
GXBBW03	GXBBW03	XHZ	XHZ	4273248	0.0586	0.0312	-0.034					FALSE
GXBBW03	GXBBW03	JZ	JZ	4278673	0.0597	0.0295	-0.032					FALSE
GXBBW03	GXBBW03	YH	YH	4080033	0.0588	0.0292	-0.0297					FALSE
GXBBW03	GXBBW03	XXXL	XXXL	4118964	0.0566	0.0301	-0.029					FALSE
GXBBW03	GXBBW03	LSXL	LSXL	4143674	0.0572	0.0307	-0.0286					FALSE
GXBBW03	GXBBW03	ZL	ZL	4196045	0.058	0.0288	-0.0286					FALSE
GXBBW03	GXBBW03	NMC	NMC	3904134	0.0551	0.0296	-0.0236					FALSE
GXBBW03	GXBBW03	ZNX	ZNX	4315082	0.0603	0.0279	-0.0225					FALSE
GXBBW03	GXBBW03	HZ	HZ	4153310	0.0594	0.0289	-0.0216					FALSE
GXBBW03	GXBBW03	JZL	JZL	4100247	0.0613	0.0283	-0.0204					FALSE
GXBBW03	GXBBW03	MS48	MS48	4170737	0.059	0.0279	-0.0182					FALSE
GXBBW03	GXBBW03	QXH	QXH	4058130	0.0593	0.0269	-0.0162					FALSE
GXBBW03	GXBBW03	HNW08	HNW08	2113460	0.0591	0.0308	-0.0159					FALSE
GXBBW03	GXBBW03	SLG	SLG	4016851	0.0589	0.0276	-0.0143					FALSE
GXBBW03	GXBBW03	HNW13	HNW13	3630377	0.0641	0.0295	-0.0139					FALSE
GXBBW03	GXBBW03	LYX	LYX	4300653	0.0617	0.0268	-0.0133					FALSE
GXBBW03	GXBBW03	MGL	MGL	3885036	0.0593	0.0268	-0.0108					FALSE
GXBBW03	GXBBW03	HNW09	HNW09	2027522	0.0605	0.0302	-0.0098					FALSE
GXBBW03	GXBBW03	HNW06	HNW06	2897454	0.0629	0.0291	-0.0094					FALSE
GXBBW03	GXBBW03	HNW02	HNW02	3097166	0.0633	0.0293	-0.0052					FALSE
GXBBW03	GXBBW03	HNW07	HNW07	3036352	0.0619	0.028	-0.0022					FALSE
GXBBW03	GXBBW03	HNW04	HNW04	2349890	0.0607	0.0286	-0.002					FALSE
GXBBW03	GXBBW03	HNW10	HNW10	2251260	0.0604	0.0287	0.0073
GXBBW03	GXBBW03	HNW01	HNW01	3008941	0.0633	0.0273	0.0079
GXBBW03	GXBBW03	HNW12	HNW12	2886929	0.0632	0.0281	0.0112
GXBBW03	GXBBW03	HNW05	HNW05	1531033	0.0602	0.0273	0.0147
GXBBW03	GXBBW03	HNW11	HNW11	1695626	0.0595	0.0264	0.0152
GXBBW03	GXBBW03	GXBBW04	GXBBW04	2422648	0.0691	0.0247	0.0581	3rd				TRUE
GXBBW04	GXBBW04	YNW06	YNW06	3651469	0.0066	0.1318	-3.002					FALSE
GXBBW04	GXBBW04	YNW04	YNW04	3706109	0.0076	0.1275	-2.2891					FALSE
GXBBW04	GXBBW04	YNW12	YNW12	951190	0.008	0.0941	-2.2361					FALSE
GXBBW04	GXBBW04	YNW07	YNW07	3689794	0.0078	0.1235	-2.0282					FALSE
GXBBW04	GXBBW04	YNW10	YNW10	1090388	0.0084	0.095	-1.9843					FALSE
GXBBW04	GXBBW04	HML	HML	3480400	0.0067	0.116	-1.896					FALSE
GXBBW04	GXBBW04	YNW08	YNW08	3701226	0.0085	0.1214	-1.739					FALSE
GXBBW04	GXBBW04	YNW11	YNW11	909684	0.0085	0.0881	-1.7094					FALSE
GXBBW04	GXBBW04	WZ	WZ	3466386	0.0074	0.1136	-1.6043					FALSE
GXBBW04	GXBBW04	YNW09	YNW09	1159801	0.0088	0.0917	-1.5953					FALSE
GXBBW04	GXBBW04	YNW05	YNW05	3736168	0.0093	0.1163	-1.4262					FALSE
GXBBW04	GXBBW04	YNW02	YNW02	3707181	0.0096	0.1139	-1.2709					FALSE
GXBBW04	GXBBW04	VNW01	VNW01	2330820	0.0104	0.0999	-1.2591					FALSE
GXBBW04	GXBBW04	GXDXW01	GXDXW01	904367	0.0098	0.0853	-1.2494					FALSE
GXBBW04	GXBBW04	GZ	GZ	3190301	0.0084	0.1029	-1.2446					FALSE
GXBBW04	GXBBW04	YNW01	YNW01	3722733	0.0096	0.1129	-1.2395					FALSE
GXBBW04	GXBBW04	VNW05	VNW05	2698612	0.0099	0.1031	-1.2195					FALSE
GXBBW04	GXBBW04	VNW02	VNW02	2316332	0.0099	0.0995	-1.2174					FALSE
GXBBW04	GXBBW04	YNW03	YNW03	3681036	0.0097	0.1126	-1.2161					FALSE
GXBBW04	GXBBW04	VNW03	VNW03	2016899	0.0106	0.0969	-1.1815					FALSE
GXBBW04	GXBBW04	VNW04	VNW04	2554871	0.0103	0.102	-1.1802					FALSE
GXBBW04	GXBBW04	SANYH	SANYH	3564337	0.0103	0.1043	-1.1526					FALSE
GXBBW04	GXBBW04	GXDXW02	GXDXW02	1289116	0.01	0.0848	-1.1182					FALSE
GXBBW04	GXBBW04	GXDXW04	GXDXW04	2492703	0.0102	0.0936	-1.0251					FALSE
GXBBW04	GXBBW04	GXDXW03	GXDXW03	1977664	0.0105	0.0904	-0.9904					FALSE
GXBBW04	GXBBW04	SIYH	SIYH	3880812	0.0345	0.056	-0.3053					FALSE
GXBBW04	GXBBW04	SD	SD	3770497	0.0432	0.047	-0.2432					FALSE
GXBBW04	GXBBW04	KOM	KOM	3657774	0.042	0.0499	-0.2428					FALSE
GXBBW04	GXBBW04	ZSZYH	ZSZYH	3566667	0.0426	0.0446	-0.2363					FALSE
GXBBW04	GXBBW04	KALOKA	KALOKA	3719097	0.0461	0.0437	-0.2091					FALSE
GXBBW04	GXBBW04	YA1	YA1	3727217	0.0507	0.0378	-0.1554					FALSE
GXBBW04	GXBBW04	HXC	HXC	3722997	0.0587	0.0273	-0.0628					FALSE
GXBBW04	GXBBW04	NXL	NXL	3849807	0.0584	0.0297	-0.0431					FALSE
GXBBW04	GXBBW04	HNW03	HNW03	3611639	0.056	0.0294	-0.0413					FALSE
GXBBW04	GXBBW04	ZNX	ZNX	3876532	0.0602	0.0287	-0.0332					FALSE
GXBBW04	GXBBW04	XHZ	XHZ	3842808	0.0581	0.0302	-0.0327					FALSE
GXBBW04	GXBBW04	LSXL	LSXL	3724636	0.057	0.0303	-0.0305					FALSE
GXBBW04	GXBBW04	JZ	JZ	3840337	0.0591	0.0284	-0.0304					FALSE
GXBBW04	GXBBW04	HHDHL	HHDHL	3663546	0.0594	0.0265	-0.028					FALSE
GXBBW04	GXBBW04	XXXL	XXXL	3706674	0.057	0.0295	-0.0276					FALSE
GXBBW04	GXBBW04	HZ	HZ	3733359	0.0591	0.0292	-0.027					FALSE
GXBBW04	GXBBW04	MS48	MS48	3747405	0.0584	0.0282	-0.0265					FALSE
GXBBW04	GXBBW04	YH	YH	3664625	0.0589	0.028	-0.0256					FALSE
GXBBW04	GXBBW04	LYX	LYX	3859198	0.0607	0.0276	-0.0252					FALSE
GXBBW04	GXBBW04	ZL	ZL	3769264	0.0595	0.0281	-0.0223					FALSE
GXBBW04	GXBBW04	WHL	WHL	3799313	0.0607	0.0269	-0.0213					FALSE
GXBBW04	GXBBW04	HNW08	HNW08	1898692	0.0588	0.0303	-0.019					FALSE
GXBBW04	GXBBW04	NMC	NMC	3512118	0.0578	0.0292	-0.0171					FALSE
GXBBW04	GXBBW04	QXH	QXH	3645856	0.0593	0.0262	-0.0151					FALSE
GXBBW04	GXBBW04	SLG	SLG	3606055	0.0591	0.0271	-0.0136					FALSE
GXBBW04	GXBBW04	HNW06	HNW06	2593511	0.0623	0.0286	-0.0129					FALSE
GXBBW04	GXBBW04	HNW13	HNW13	3237516	0.0635	0.0282	-0.0124					FALSE
GXBBW04	GXBBW04	JZL	JZL	3685088	0.061	0.0261	-0.0097					FALSE
GXBBW04	GXBBW04	MGL	MGL	3484016	0.0593	0.0261	-0.0097					FALSE
GXBBW04	GXBBW04	HNW07	HNW07	2712504	0.0622	0.0284	-0.009					FALSE
GXBBW04	GXBBW04	HNW09	HNW09	1821134	0.06	0.0289	-0.0081					FALSE
GXBBW04	GXBBW04	HNW02	HNW02	2768253	0.0643	0.0283	-0.0009					FALSE
GXBBW04	GXBBW04	HNW04	HNW04	2111633	0.0609	0.0278	0.0005
GXBBW04	GXBBW04	HNW12	HNW12	2585055	0.0633	0.0285	0.0042
GXBBW04	GXBBW04	HNW01	HNW01	2685606	0.0638	0.0275	0.0047
GXBBW04	GXBBW04	HNW10	HNW10	2020658	0.0607	0.0276	0.0111
GXBBW04	GXBBW04	HNW11	HNW11	1526211	0.0604	0.0271	0.0185
GXBBW04	GXBBW04	HNW05	HNW05	1379114	0.0601	0.0266	0.0204
GXDXW01	GXDXW01	XHZ	XHZ	1525605	0.0077	0.093	-1.462
GXDXW01	GXDXW01	XXXL	XXXL	1446267	0.0073	0.0917	-1.4581
GXDXW01	GXDXW01	NXL	NXL	1527637	0.0079	0.0901	-1.4569
GXDXW01	GXDXW01	HZ	HZ	1470525	0.0076	0.0908	-1.4475
GXDXW01	GXDXW01	NMC	NMC	1385202	0.0071	0.092	-1.4419
GXDXW01	GXDXW01	LYX	LYX	1537469	0.0083	0.0887	-1.4327
GXDXW01	GXDXW01	LSXL	LSXL	1492927	0.0068	0.0911	-1.4265
GXDXW01	GXDXW01	JZ	JZ	1539968	0.0076	0.0886	-1.422
GXDXW01	GXDXW01	ZNX	ZNX	1545779	0.0085	0.0882	-1.4212
GXDXW01	GXDXW01	YH	YH	1447468	0.0082	0.0878	-1.4182
GXDXW01	GXDXW01	JZL	JZL	1456918	0.0079	0.0871	-1.4167
GXDXW01	GXDXW01	HNW03	HNW03	1431986	0.0075	0.0879	-1.4149
GXDXW01	GXDXW01	ZL	ZL	1488797	0.0076	0.0887	-1.4137
GXDXW01	GXDXW01	WHL	WHL	1512293	0.0079	0.0872	-1.4115
GXDXW01	GXDXW01	MS48	MS48	1493475	0.0072	0.0879	-1.4097
GXDXW01	GXDXW01	QXH	QXH	1432011	0.0075	0.0859	-1.395
GXDXW01	GXDXW01	SLG	SLG	1467063	0.0074	0.0864	-1.3878
GXDXW01	GXDXW01	HNW13	HNW13	1483935	0.0094	0.0868	-1.3764
GXDXW01	GXDXW01	MGL	MGL	1433540	0.0075	0.0843	-1.3664
GXDXW01	GXDXW01	HNW07	HNW07	1366747	0.0091	0.0854	-1.3522
GXDXW01	GXDXW01	HNW12	HNW12	1326581	0.0087	0.0863	-1.3373
GXDXW01	GXDXW01	HNW02	HNW02	1336086	0.0094	0.0847	-1.3344
GXDXW01	GXDXW01	HNW06	HNW06	1328403	0.0104	0.0839	-1.3214
GXDXW01	GXDXW01	HNW01	HNW01	1321530	0.0088	0.0823	-1.3146
GXDXW01	GXDXW01	HNW10	HNW10	1091809	0.0088	0.0821	-1.2734
GXDXW01	GXDXW01	HNW08	HNW08	1067147	0.0099	0.0819	-1.2648
GXDXW01	GXDXW01	HNW09	HNW09	1017293	0.0093	0.0813	-1.2642
GXDXW01	GXDXW01	HNW04	HNW04	1150173	0.0095	0.0807	-1.253
GXDXW01	GXDXW01	HHDHL	HHDHL	1495927	0.0115	0.0765	-1.2517
GXDXW01	GXDXW01	HNW11	HNW11	915946	0.0085	0.08	-1.2229
GXDXW01	GXDXW01	HNW05	HNW05	849859	0.0085	0.0786	-1.2002
GXDXW01	GXDXW01	KOM	KOM	1519829	0.0171	0.0726	-1.1768
GXDXW01	GXDXW01	HXC	HXC	1490429	0.0151	0.067	-1.1447
GXDXW01	GXDXW01	KALOKA	KALOKA	1544890	0.0183	0.0672	-1.128
GXDXW01	GXDXW01	YA1	YA1	1569202	0.0288	0.0389	-0.6777
GXDXW01	GXDXW01	SD	SD	1624081	0.0419	0.0168	-0.3041
GXDXW01	GXDXW01	ZSZYH	ZSZYH	1545082	0.0398	0.0149	-0.2988
GXDXW01	GXDXW01	SIYH	SIYH	1680155	0.0431	0.0175	-0.255
GXDXW01	GXDXW01	YNW06	YNW06	1669041	0.0357	0.0308	-0.2365
GXDXW01	GXDXW01	YNW12	YNW12	752544	0.0429	0.0259	-0.1662
GXDXW01	GXDXW01	YNW04	YNW04	1684257	0.0398	0.0279	-0.1011
GXDXW01	GXDXW01	YNW07	YNW07	1679947	0.042	0.0256	-0.0749
GXDXW01	GXDXW01	YNW10	YNW10	795673	0.0456	0.023	-0.0695
GXDXW01	GXDXW01	YNW08	YNW08	1681624	0.0436	0.0233	-0.0605
GXDXW01	GXDXW01	HML	HML	1633610	0.0403	0.0221	-0.0445
GXDXW01	GXDXW01	YNW11	YNW11	729625	0.0451	0.0219	-0.0429
GXDXW01	GXDXW01	YNW05	YNW05	1690764	0.0467	0.0191	-0.0248
GXDXW01	GXDXW01	WZ	WZ	1619212	0.0428	0.0172	0.0025
GXDXW01	GXDXW01	SANYH	SANYH	1652960	0.0447	0.0141	0.0069
GXDXW01	GXDXW01	YNW02	YNW02	1691013	0.0492	0.0158	0.0087
GXDXW01	GXDXW01	YNW09	YNW09	826716	0.0462	0.0203	0.0115
GXDXW01	GXDXW01	YNW01	YNW01	1688611	0.0493	0.0154	0.014
GXDXW01	GXDXW01	YNW03	YNW03	1678396	0.0501	0.0143	0.0271
GXDXW01	GXDXW01	GZ	GZ	1560237	0.0454	0.0133	0.0327
GXDXW01	GXDXW01	VNW05	VNW05	1359126	0.0505	0.0154	0.0431
GXDXW01	GXDXW01	VNW04	VNW04	1304751	0.0522	0.0157	0.0472	3rd				TRUE
GXDXW01	GXDXW01	GXDXW04	GXDXW04	1443713	0.0511	0.0125	0.061	3rd				TRUE
GXDXW01	GXDXW01	VNW03	VNW03	1101860	0.0532	0.0159	0.0658	3rd				TRUE
GXDXW01	GXDXW01	VNW01	VNW01	1237571	0.0529	0.0152	0.0724	3rd				TRUE
GXDXW01	GXDXW01	GXDXW03	GXDXW03	1243010	0.0537	0.0131	0.0729	3rd				TRUE
GXDXW01	GXDXW01	VNW02	VNW02	1227490	0.0528	0.0148	0.0736	3rd				TRUE
GXDXW01	GXDXW01	GXDXW02	GXDXW02	903205	0.0565	0.0075	0.1958	1st		TRUE
GXDXW02	GXDXW02	XHZ	XHZ	2244614	0.0075	0.093	-1.2935			FALSE		FALSE
GXDXW02	GXDXW02	XXXL	XXXL	2138144	0.0075	0.092	-1.2915			FALSE		FALSE
GXDXW02	GXDXW02	NXL	NXL	2250777	0.0081	0.0901	-1.2908			FALSE		FALSE
GXDXW02	GXDXW02	HZ	HZ	2166769	0.0079	0.0903	-1.274			FALSE		FALSE
GXDXW02	GXDXW02	LYX	LYX	2264375	0.0085	0.0888	-1.271			FALSE		FALSE
GXDXW02	GXDXW02	ZNX	ZNX	2275279	0.0084	0.0878	-1.2602			FALSE		FALSE
GXDXW02	GXDXW02	NMC	NMC	2044470	0.0072	0.0913	-1.259			FALSE		FALSE
GXDXW02	GXDXW02	LSXL	LSXL	2194202	0.007	0.0906	-1.2576			FALSE		FALSE
GXDXW02	GXDXW02	ZL	ZL	2195529	0.0079	0.0889	-1.2567			FALSE		FALSE
GXDXW02	GXDXW02	WHL	WHL	2228314	0.0081	0.0872	-1.2552			FALSE		FALSE
GXDXW02	GXDXW02	JZ	JZ	2263410	0.0078	0.0884	-1.2551			FALSE		FALSE
GXDXW02	GXDXW02	YH	YH	2135796	0.0084	0.0877	-1.2514			FALSE		FALSE
GXDXW02	GXDXW02	JZL	JZL	2145220	0.0079	0.087	-1.2505			FALSE		FALSE
GXDXW02	GXDXW02	HNW03	HNW03	2110502	0.0077	0.0873	-1.2428			FALSE		FALSE
GXDXW02	GXDXW02	MS48	MS48	2196462	0.0074	0.0874	-1.2407			FALSE		FALSE
GXDXW02	GXDXW02	QXH	QXH	2112088	0.0076	0.0859	-1.2333			FALSE		FALSE
GXDXW02	GXDXW02	SLG	SLG	2150521	0.0075	0.0859	-1.2207			FALSE		FALSE
GXDXW02	GXDXW02	HNW13	HNW13	2126682	0.0094	0.0857	-1.211			FALSE		FALSE
GXDXW02	GXDXW02	MGL	MGL	2095310	0.0077	0.0835	-1.1961			FALSE		FALSE
GXDXW02	GXDXW02	HNW07	HNW07	1922635	0.0092	0.0839	-1.1805			FALSE		FALSE
GXDXW02	GXDXW02	HNW02	HNW02	1889874	0.0094	0.0832	-1.1644			FALSE		FALSE
GXDXW02	GXDXW02	HNW12	HNW12	1860563	0.0087	0.0842	-1.1616			FALSE		FALSE
GXDXW02	GXDXW02	HNW06	HNW06	1862764	0.0104	0.0819	-1.1509			FALSE		FALSE
GXDXW02	GXDXW02	HNW01	HNW01	1867012	0.0091	0.081	-1.1429			FALSE		FALSE
GXDXW02	GXDXW02	HNW09	HNW09	1395565	0.0091	0.0791	-1.1036			FALSE		FALSE
GXDXW02	GXDXW02	HNW10	HNW10	1507665	0.0089	0.0795	-1.088			FALSE		FALSE
GXDXW02	GXDXW02	HNW04	HNW04	1588406	0.0096	0.0783	-1.0837			FALSE		FALSE
GXDXW02	GXDXW02	HHDHL	HHDHL	2192142	0.0122	0.0753	-1.0836			FALSE		FALSE
GXDXW02	GXDXW02	HNW08	HNW08	1463647	0.0101	0.0792	-1.0833			FALSE		FALSE
GXDXW02	GXDXW02	HNW11	HNW11	1232731	0.0084	0.0777	-1.0555			FALSE		FALSE
GXDXW02	GXDXW02	HNW05	HNW05	1139628	0.0089	0.0758	-1.0342			FALSE		FALSE
GXDXW02	GXDXW02	KOM	KOM	2226427	0.0179	0.0721	-1.0251			FALSE		FALSE
GXDXW02	GXDXW02	HXC	HXC	2195811	0.0164	0.0655	-0.986			FALSE		FALSE
GXDXW02	GXDXW02	KALOKA	KALOKA	2262050	0.0188	0.0666	-0.9844			FALSE		FALSE
GXDXW02	GXDXW02	YA1	YA1	2299643	0.0306	0.0369	-0.5565			FALSE		FALSE
GXDXW02	GXDXW02	YNW06	YNW06	2457628	0.0356	0.0261	-0.2373			FALSE		FALSE
GXDXW02	GXDXW02	ZSZYH	ZSZYH	2268662	0.0414	0.0143	-0.2332			FALSE		FALSE
GXDXW02	GXDXW02	YNW12	YNW12	986333	0.0404	0.0226	-0.2058			FALSE		FALSE
GXDXW02	GXDXW02	SD	SD	2381257	0.0446	0.014	-0.2041			FALSE		FALSE
GXDXW02	GXDXW02	SIYH	SIYH	2460598	0.046	0.0165	-0.1779			FALSE		FALSE
GXDXW02	GXDXW02	YNW10	YNW10	1062868	0.0436	0.0206	-0.1033			FALSE		FALSE
GXDXW02	GXDXW02	YNW04	YNW04	2474304	0.0389	0.0234	-0.0999			FALSE		FALSE
GXDXW02	GXDXW02	YNW11	YNW11	953997	0.0439	0.0198	-0.075			FALSE		FALSE
GXDXW02	GXDXW02	YNW07	YNW07	2475416	0.0421	0.0204	-0.0155			FALSE		FALSE
GXDXW02	GXDXW02	YNW09	YNW09	1108598	0.046	0.0181	-0.003			FALSE		FALSE
GXDXW02	GXDXW02	YNW08	YNW08	2465627	0.0435	0.0201	0.0153
GXDXW02	GXDXW02	HML	HML	2401990	0.0411	0.0168	0.0248
GXDXW02	GXDXW02	WZ	WZ	2369927	0.0429	0.0148	0.0668	3rd				TRUE
GXDXW02	GXDXW02	YNW05	YNW05	2484062	0.0486	0.0151	0.0726	3rd				TRUE
GXDXW02	GXDXW02	SANYH	SANYH	2417414	0.0466	0.0124	0.0737	3rd				TRUE
GXDXW02	GXDXW02	YNW01	YNW01	2478638	0.0507	0.0125	0.0913	2nd			TRUE
GXDXW02	GXDXW02	YNW02	YNW02	2484238	0.0515	0.0124	0.0974	2nd			TRUE
GXDXW02	GXDXW02	YNW03	YNW03	2468553	0.0537	0.0124	0.106	2nd			TRUE
GXDXW02	GXDXW02	GZ	GZ	2271574	0.0479	0.011	0.1068	2nd			TRUE
GXDXW02	GXDXW02	GXDXW04	GXDXW04	2044849	0.0534	0.0118	0.1125	2nd			TRUE
GXDXW02	GXDXW02	VNW05	VNW05	1967056	0.053	0.0121	0.1249	2nd			TRUE
GXDXW02	GXDXW02	VNW04	VNW04	1890489	0.0545	0.0115	0.134	2nd			TRUE
GXDXW02	GXDXW02	VNW03	VNW03	1565465	0.0551	0.013	0.135	2nd			TRUE
GXDXW02	GXDXW02	VNW02	VNW02	1753860	0.0529	0.0114	0.1389	2nd			TRUE
GXDXW02	GXDXW02	GXDXW03	GXDXW03	1720640	0.0563	0.0109	0.1401	2nd			TRUE
GXDXW02	GXDXW02	VNW01	VNW01	1777461	0.0546	0.0116	0.15	2nd			TRUE
GXDXW03	GXDXW03	XXXL	XXXL	3385195	0.008	0.0986	-1.1701				FALSE	FALSE
GXDXW03	GXDXW03	NXL	NXL	3575059	0.0086	0.097	-1.1685				FALSE	FALSE
GXDXW03	GXDXW03	XHZ	XHZ	3557679	0.0081	0.0995	-1.1663				FALSE	FALSE
GXDXW03	GXDXW03	HZ	HZ	3428836	0.0084	0.0973	-1.1574				FALSE	FALSE
GXDXW03	GXDXW03	ZNX	ZNX	3606407	0.009	0.0951	-1.1472				FALSE	FALSE
GXDXW03	GXDXW03	LYX	LYX	3588592	0.009	0.0953	-1.1459				FALSE	FALSE
GXDXW03	GXDXW03	NMC	NMC	3213519	0.0077	0.0973	-1.1423				FALSE	FALSE
GXDXW03	GXDXW03	ZL	ZL	3474643	0.0083	0.0956	-1.1423				FALSE	FALSE
GXDXW03	GXDXW03	WHL	WHL	3522150	0.0087	0.0939	-1.1413				FALSE	FALSE
GXDXW03	GXDXW03	LSXL	LSXL	3462000	0.0077	0.0972	-1.1376				FALSE	FALSE
GXDXW03	GXDXW03	JZ	JZ	3584967	0.0084	0.0949	-1.136				FALSE	FALSE
GXDXW03	GXDXW03	JZL	JZL	3385388	0.0084	0.0931	-1.1331				FALSE	FALSE
GXDXW03	GXDXW03	YH	YH	3365702	0.0088	0.094	-1.1318				FALSE	FALSE
GXDXW03	GXDXW03	MS48	MS48	3469895	0.008	0.094	-1.13				FALSE	FALSE
GXDXW03	GXDXW03	HNW03	HNW03	3320496	0.0085	0.0935	-1.1244				FALSE	FALSE
GXDXW03	GXDXW03	QXH	QXH	3335632	0.0083	0.0924	-1.1213				FALSE	FALSE
GXDXW03	GXDXW03	SLG	SLG	3374813	0.0079	0.0917	-1.0996				FALSE	FALSE
GXDXW03	GXDXW03	MGL	MGL	3280484	0.0084	0.0891	-1.0776				FALSE	FALSE
GXDXW03	GXDXW03	HNW13	HNW13	3298625	0.0104	0.0905	-1.0659				FALSE	FALSE
GXDXW03	GXDXW03	HNW07	HNW07	2950506	0.0104	0.0879	-1.0247				FALSE	FALSE
GXDXW03	GXDXW03	HNW02	HNW02	2891513	0.0106	0.0872	-1.0159				FALSE	FALSE
GXDXW03	GXDXW03	HNW12	HNW12	2845844	0.0099	0.0886	-1.0073				FALSE	FALSE
GXDXW03	GXDXW03	HNW06	HNW06	2844013	0.0111	0.086	-1.0001				FALSE	FALSE
GXDXW03	GXDXW03	HNW01	HNW01	2847179	0.01	0.0846	-0.9881				FALSE	FALSE
GXDXW03	GXDXW03	HHDHL	HHDHL	3451808	0.013	0.0801	-0.9725				FALSE	FALSE
GXDXW03	GXDXW03	HNW09	HNW09	2068432	0.0104	0.0822	-0.9331				FALSE	FALSE
GXDXW03	GXDXW03	HNW04	HNW04	2381372	0.0104	0.0814	-0.9326				FALSE	FALSE
GXDXW03	GXDXW03	HNW10	HNW10	2254667	0.01	0.0826	-0.9314				FALSE	FALSE
GXDXW03	GXDXW03	HNW08	HNW08	2178708	0.0108	0.0823	-0.9258				FALSE	FALSE
GXDXW03	GXDXW03	KOM	KOM	3506075	0.0191	0.077	-0.9145				FALSE	FALSE
GXDXW03	GXDXW03	HNW11	HNW11	1816680	0.0095	0.0806	-0.8896				FALSE	FALSE
GXDXW03	GXDXW03	HXC	HXC	3470443	0.017	0.07	-0.8887				FALSE	FALSE
GXDXW03	GXDXW03	KALOKA	KALOKA	3564446	0.02	0.0713	-0.8749				FALSE	FALSE
GXDXW03	GXDXW03	HNW05	HNW05	1665706	0.0098	0.0786	-0.8729				FALSE	FALSE
GXDXW03	GXDXW03	YA1	YA1	3634141	0.0332	0.0386	-0.4705				FALSE	FALSE
GXDXW03	GXDXW03	YNW06	YNW06	3900737	0.0356	0.0263	-0.3336				FALSE	FALSE
GXDXW03	GXDXW03	YNW12	YNW12	1403415	0.0399	0.0216	-0.3066				FALSE	FALSE
GXDXW03	GXDXW03	ZSZYH	ZSZYH	3560660	0.0438	0.0155	-0.1877				FALSE	FALSE
GXDXW03	GXDXW03	YNW10	YNW10	1485996	0.0439	0.0201	-0.1772				FALSE	FALSE
GXDXW03	GXDXW03	YNW04	YNW04	3930405	0.04	0.0245	-0.1764				FALSE	FALSE
GXDXW03	GXDXW03	SD	SD	3764869	0.0461	0.0156	-0.1677				FALSE	FALSE
GXDXW03	GXDXW03	YNW11	YNW11	1360297	0.0447	0.0189	-0.1343				FALSE	FALSE
GXDXW03	GXDXW03	SIYH	SIYH	3909753	0.0472	0.0169	-0.1332				FALSE	FALSE
GXDXW03	GXDXW03	YNW07	YNW07	3931490	0.044	0.0207	-0.0631				FALSE	FALSE
GXDXW03	GXDXW03	YNW09	YNW09	1569797	0.047	0.0179	-0.055				FALSE	FALSE
GXDXW03	GXDXW03	HML	HML	3769036	0.039	0.0173	-0.0426				FALSE	FALSE
GXDXW03	GXDXW03	YNW08	YNW08	3924427	0.0462	0.0196	-0.0059				FALSE	FALSE
GXDXW03	GXDXW03	WZ	WZ	3722536	0.0448	0.0151	0.0519	3rd				TRUE
GXDXW03	GXDXW03	SANYH	SANYH	3805272	0.0467	0.0129	0.0922	2nd			TRUE
GXDXW03	GXDXW03	YNW05	YNW05	3948979	0.0507	0.0151	0.0953	2nd			TRUE
GXDXW03	GXDXW03	YNW03	YNW03	3916043	0.0557	0.014	0.123	2nd			TRUE
GXDXW03	GXDXW03	VNW01	VNW01	2679085	0.0549	0.0122	0.1321	2nd			TRUE
GXDXW03	GXDXW03	YNW02	YNW02	3945857	0.0546	0.0129	0.1342	2nd			TRUE
GXDXW03	GXDXW03	VNW02	VNW02	2664791	0.0557	0.0123	0.1375	2nd			TRUE
GXDXW03	GXDXW03	GXDXW04	GXDXW04	3108755	0.0558	0.0116	0.1478	2nd			TRUE
GXDXW03	GXDXW03	VNW05	VNW05	3028363	0.0545	0.0114	0.1499	2nd			TRUE
GXDXW03	GXDXW03	VNW04	VNW04	2886846	0.0568	0.0114	0.1593	2nd			TRUE
GXDXW03	GXDXW03	YNW01	YNW01	3944146	0.0556	0.0105	0.1612	2nd			TRUE
GXDXW03	GXDXW03	VNW03	VNW03	2349032	0.0579	0.0101	0.1638	2nd			TRUE
GXDXW03	GXDXW03	GZ	GZ	3566954	0.0832	0.0002	0.4197	MZ	TRUE
GXDXW04	GXDXW04	XHZ	XHZ	4577094	0.008	0.1027	-1.2061		FALSE		FALSE
GXDXW04	GXDXW04	XXXL	XXXL	4380725	0.0079	0.1015	-1.2021		FALSE		FALSE
GXDXW04	GXDXW04	NXL	NXL	4599813	0.0087	0.1	-1.2		FALSE		FALSE
GXDXW04	GXDXW04	LYX	LYX	4617085	0.0088	0.0984	-1.1859		FALSE		FALSE
GXDXW04	GXDXW04	HZ	HZ	4423517	0.0084	0.0999	-1.1833		FALSE		FALSE
GXDXW04	GXDXW04	ZNX	ZNX	4640861	0.0088	0.0979	-1.1802		FALSE		FALSE
GXDXW04	GXDXW04	ZL	ZL	4485319	0.0084	0.0984	-1.1745		FALSE		FALSE
GXDXW04	GXDXW04	NMC	NMC	4151076	0.0076	0.1003	-1.1736		FALSE		FALSE
GXDXW04	GXDXW04	WHL	WHL	4531798	0.0085	0.0968	-1.1702		FALSE		FALSE
GXDXW04	GXDXW04	JZ	JZ	4606167	0.0085	0.0977	-1.1672		FALSE		FALSE
GXDXW04	GXDXW04	LSXL	LSXL	4447086	0.0077	0.1	-1.1663		FALSE		FALSE
GXDXW04	GXDXW04	JZL	JZL	4369826	0.0083	0.0962	-1.1648		FALSE		FALSE
GXDXW04	GXDXW04	YH	YH	4350479	0.0088	0.0969	-1.1633		FALSE		FALSE
GXDXW04	GXDXW04	MS48	MS48	4461431	0.008	0.097	-1.1616		FALSE		FALSE
GXDXW04	GXDXW04	HNW03	HNW03	4293258	0.0085	0.0963	-1.1531		FALSE		FALSE
GXDXW04	GXDXW04	QXH	QXH	4307131	0.0083	0.0954	-1.152		FALSE		FALSE
GXDXW04	GXDXW04	SLG	SLG	4324543	0.008	0.0946	-1.1313		FALSE		FALSE
GXDXW04	GXDXW04	MGL	MGL	4196048	0.0084	0.092	-1.1086		FALSE		FALSE
GXDXW04	GXDXW04	HNW13	HNW13	4185724	0.0102	0.0939	-1.1054		FALSE		FALSE
GXDXW04	GXDXW04	HNW02	HNW02	3603388	0.0101	0.0902	-1.0437		FALSE		FALSE
GXDXW04	GXDXW04	HNW07	HNW07	3651352	0.0105	0.0907	-1.0425		FALSE		FALSE
GXDXW04	GXDXW04	HNW12	HNW12	3493571	0.0097	0.0909	-1.0301		FALSE		FALSE
GXDXW04	GXDXW04	HNW06	HNW06	3501824	0.011	0.0887	-1.0265		FALSE		FALSE
GXDXW04	GXDXW04	HNW01	HNW01	3528801	0.0098	0.0878	-1.0214		FALSE		FALSE
GXDXW04	GXDXW04	HHDHL	HHDHL	4420424	0.0127	0.082	-1		FALSE		FALSE
GXDXW04	GXDXW04	HNW09	HNW09	2451321	0.0104	0.0843	-0.9487		FALSE		FALSE
GXDXW04	GXDXW04	HNW10	HNW10	2698876	0.0098	0.0847	-0.9482		FALSE		FALSE
GXDXW04	GXDXW04	HNW04	HNW04	2850362	0.0103	0.0836	-0.9471		FALSE		FALSE
GXDXW04	GXDXW04	HNW08	HNW08	2570500	0.0106	0.0844	-0.9457		FALSE		FALSE
GXDXW04	GXDXW04	KOM	KOM	4493872	0.0184	0.0783	-0.9396		FALSE		FALSE
GXDXW04	GXDXW04	HXC	HXC	4470521	0.0168	0.0718	-0.9145		FALSE		FALSE
GXDXW04	GXDXW04	KALOKA	KALOKA	4567260	0.0193	0.0727	-0.9014		FALSE		FALSE
GXDXW04	GXDXW04	HNW11	HNW11	2083225	0.0096	0.0822	-0.8971		FALSE		FALSE
GXDXW04	GXDXW04	HNW05	HNW05	1890779	0.0097	0.08	-0.8743		FALSE		FALSE
GXDXW04	GXDXW04	YA1	YA1	4650376	0.0331	0.0397	-0.4908		FALSE		FALSE
GXDXW04	GXDXW04	YNW06	YNW06	4974982	0.0321	0.0265	-0.412		FALSE		FALSE
GXDXW04	GXDXW04	YNW12	YNW12	1545155	0.0367	0.024	-0.4002		FALSE		FALSE
GXDXW04	GXDXW04	YNW04	YNW04	5005728	0.0355	0.0258	-0.2534		FALSE		FALSE
GXDXW04	GXDXW04	YNW10	YNW10	1739643	0.0411	0.0214	-0.2449		FALSE		FALSE
GXDXW04	GXDXW04	ZSZYH	ZSZYH	4584032	0.0436	0.0141	-0.1811		FALSE		FALSE
GXDXW04	GXDXW04	YNW11	YNW11	1489548	0.043	0.0199	-0.171		FALSE		FALSE
GXDXW04	GXDXW04	SD	SD	4825695	0.045	0.0146	-0.1702		FALSE		FALSE
GXDXW04	GXDXW04	SIYH	SIYH	5003163	0.0452	0.0177	-0.1544		FALSE		FALSE
GXDXW04	GXDXW04	YNW07	YNW07	5016969	0.0395	0.0219	-0.1257		FALSE		FALSE
GXDXW04	GXDXW04	HML	HML	4801353	0.0375	0.0202	-0.1024		FALSE		FALSE
GXDXW04	GXDXW04	YNW09	YNW09	1861036	0.0461	0.0177	-0.0695		FALSE		FALSE
GXDXW04	GXDXW04	YNW08	YNW08	5014371	0.0432	0.0206	-0.0469		FALSE		FALSE
GXDXW04	GXDXW04	WZ	WZ	4751930	0.0419	0.0155	0.0257
GXDXW04	GXDXW04	YNW05	YNW05	5039713	0.0479	0.0179	0.046	3rd				TRUE
GXDXW04	GXDXW04	SANYH	SANYH	4866187	0.0445	0.0124	0.0913	2nd			TRUE
GXDXW04	GXDXW04	VNW01	VNW01	3380058	0.0516	0.0126	0.1089	2nd			TRUE
GXDXW04	GXDXW04	VNW05	VNW05	3830239	0.0515	0.0134	0.1131	2nd			TRUE
GXDXW04	GXDXW04	GZ	GZ	4475753	0.0463	0.0117	0.1148	2nd			TRUE
GXDXW04	GXDXW04	YNW01	YNW01	5032721	0.0514	0.0129	0.1245	2nd			TRUE
GXDXW04	GXDXW04	VNW04	VNW04	3645431	0.0532	0.0127	0.129	2nd			TRUE
GXDXW04	GXDXW04	VNW03	VNW03	2964406	0.0554	0.012	0.1308	2nd			TRUE
GXDXW04	GXDXW04	VNW02	VNW02	3360225	0.0538	0.0119	0.1311	2nd			TRUE
GXDXW04	GXDXW04	YNW03	YNW03	5007179	0.0524	0.0113	0.1413	2nd			TRUE
GXDXW04	GXDXW04	YNW02	YNW02	5041371	0.0529	0.0107	0.156	2nd			TRUE
GZ	GZ	NXL	NXL	6791271	0.0082	0.119	-1.5198				FALSE
GZ	GZ	XHZ	XHZ	6756739	0.0077	0.1218	-1.5172				FALSE
GZ	GZ	XXXL	XXXL	6515311	0.0076	0.1204	-1.5171				FALSE
GZ	GZ	HZ	HZ	6554250	0.008	0.1191	-1.5023				FALSE
GZ	GZ	ZNX	ZNX	6861507	0.0084	0.1171	-1.4971				FALSE
GZ	GZ	LYX	LYX	6819626	0.0084	0.1171	-1.4921				FALSE
GZ	GZ	ZL	ZL	6658732	0.008	0.1176	-1.489				FALSE
GZ	GZ	WHL	WHL	6699337	0.0082	0.1154	-1.4816				FALSE
GZ	GZ	JZ	JZ	6790679	0.0078	0.1164	-1.4783				FALSE
GZ	GZ	NMC	NMC	6134295	0.0074	0.1185	-1.4707				FALSE
GZ	GZ	LSXL	LSXL	6536215	0.0073	0.1181	-1.4705				FALSE
GZ	GZ	JZL	JZL	6474610	0.008	0.1145	-1.4692				FALSE
GZ	GZ	MS48	MS48	6576156	0.0076	0.1154	-1.4692				FALSE
GZ	GZ	YH	YH	6449628	0.0085	0.1154	-1.4657				FALSE
GZ	GZ	QXH	QXH	6396883	0.008	0.1142	-1.4576				FALSE
GZ	GZ	HNW03	HNW03	6351001	0.0081	0.1145	-1.4534				FALSE
GZ	GZ	SLG	SLG	6295804	0.0076	0.1115	-1.4147				FALSE
GZ	GZ	MGL	MGL	6061657	0.0081	0.1081	-1.3769				FALSE
GZ	GZ	HNW13	HNW13	5066823	0.0081	0.0991	-1.2835				FALSE
GZ	GZ	HHDHL	HHDHL	6473408	0.0124	0.0962	-1.2492				FALSE
GZ	GZ	HNW02	HNW02	4226673	0.0084	0.0941	-1.2108				FALSE
GZ	GZ	HNW07	HNW07	4119411	0.0081	0.0931	-1.2078				FALSE
GZ	GZ	HNW06	HNW06	3908893	0.0087	0.0908	-1.1811				FALSE
GZ	GZ	HNW12	HNW12	3880183	0.0078	0.0928	-1.1796				FALSE
GZ	GZ	HNW01	HNW01	4072935	0.0079	0.0907	-1.1744				FALSE
GZ	GZ	KOM	KOM	6588828	0.0187	0.0893	-1.1558				FALSE
GZ	GZ	HXC	HXC	6638092	0.0165	0.0835	-1.1467				FALSE
GZ	GZ	KALOKA	KALOKA	6709993	0.0196	0.0835	-1.1147				FALSE
GZ	GZ	HNW10	HNW10	2964490	0.008	0.0866	-1.1003				FALSE
GZ	GZ	HNW09	HNW09	2653291	0.0084	0.0854	-1.0974				FALSE
GZ	GZ	HNW04	HNW04	3105645	0.0083	0.0849	-1.0919				FALSE
GZ	GZ	HNW08	HNW08	2775266	0.0085	0.0853	-1.0833				FALSE
GZ	GZ	HNW11	HNW11	2178473	0.0075	0.0825	-1.0452				FALSE
GZ	GZ	HNW05	HNW05	1964039	0.0078	0.0801	-1.022				FALSE
GZ	GZ	YA1	YA1	6873016	0.0325	0.0432	-0.6149				FALSE
GZ	GZ	YNW06	YNW06	7249234	0.0256	0.0268	-0.5478				FALSE
GZ	GZ	YNW12	YNW12	1626995	0.0327	0.0219	-0.395				FALSE
GZ	GZ	YNW04	YNW04	7318085	0.0305	0.0251	-0.3132				FALSE
GZ	GZ	YNW10	YNW10	1903715	0.0353	0.0206	-0.2783				FALSE
GZ	GZ	ZSZYH	ZSZYH	6826156	0.0429	0.0149	-0.2563				FALSE
GZ	GZ	SD	SD	7162391	0.0452	0.0147	-0.2341				FALSE
GZ	GZ	SIYH	SIYH	7407725	0.0463	0.0171	-0.2009				FALSE
GZ	GZ	YNW11	YNW11	1547525	0.0365	0.0192	-0.1998				FALSE
GZ	GZ	YNW07	YNW07	7314966	0.0341	0.0211	-0.1684				FALSE
GZ	GZ	YNW09	YNW09	2030981	0.0386	0.0181	-0.119				FALSE
GZ	GZ	YNW08	YNW08	7314139	0.0362	0.02	-0.0887				FALSE
GZ	GZ	HML	HML	7156118	0.0368	0.017	-0.065				FALSE
GZ	GZ	YNW05	YNW05	7359142	0.0406	0.0153	0.0384
GZ	GZ	WZ	WZ	7126704	0.0438	0.0144	0.0578	3rd				TRUE
GZ	GZ	VNW01	VNW01	4249221	0.045	0.0124	0.0831	3rd				TRUE
GZ	GZ	YNW03	YNW03	7297024	0.0464	0.0139	0.089	2nd			TRUE
GZ	GZ	VNW02	VNW02	4256127	0.0464	0.0125	0.0944	2nd			TRUE
GZ	GZ	SANYH	SANYH	7247531	0.0455	0.0121	0.0961	2nd			TRUE
GZ	GZ	YNW02	YNW02	7348829	0.0452	0.0127	0.102	2nd			TRUE
GZ	GZ	VNW05	VNW05	5085640	0.0454	0.0116	0.1087	2nd			TRUE
GZ	GZ	VNW03	VNW03	3686284	0.0477	0.0101	0.1215	2nd			TRUE
GZ	GZ	VNW04	VNW04	4772869	0.0475	0.0114	0.1216	2nd			TRUE
GZ	GZ	YNW01	YNW01	7353629	0.0463	0.0104	0.1313	2nd			TRUE
HHDHL	HHDHL	YNW06	YNW06	7549641	0.0069	0.1298	-3.5595				FALSE
HHDHL	HHDHL	YNW04	YNW04	7659961	0.0081	0.126	-2.6677				FALSE
HHDHL	HHDHL	YNW12	YNW12	1557028	0.0086	0.085	-2.3915				FALSE
HHDHL	HHDHL	YNW07	YNW07	7634216	0.0085	0.122	-2.3142				FALSE
HHDHL	HHDHL	YNW10	YNW10	1831316	0.0093	0.0855	-2.0616				FALSE
HHDHL	HHDHL	HML	HML	7202299	0.0095	0.1117	-2.0134				FALSE
HHDHL	HHDHL	YNW08	YNW08	7655451	0.0102	0.1193	-1.9538				FALSE
HHDHL	HHDHL	YNW11	YNW11	1476451	0.01	0.0793	-1.764				FALSE
HHDHL	HHDHL	WZ	WZ	7189461	0.0115	0.1087	-1.657				FALSE
HHDHL	HHDHL	YNW09	YNW09	1958066	0.0106	0.0825	-1.6138				FALSE
HHDHL	HHDHL	YNW05	YNW05	7730675	0.0107	0.1139	-1.5609				FALSE
HHDHL	HHDHL	YNW02	YNW02	7673202	0.0116	0.1116	-1.3734				FALSE
HHDHL	HHDHL	YNW01	YNW01	7700144	0.0112	0.1101	-1.3431				FALSE
HHDHL	HHDHL	YNW03	YNW03	7620207	0.0119	0.1094	-1.3133				FALSE
HHDHL	HHDHL	VNW01	VNW01	4200397	0.0121	0.0906	-1.2842				FALSE
HHDHL	HHDHL	VNW05	VNW05	5068471	0.0118	0.0944	-1.2497				FALSE
HHDHL	HHDHL	VNW02	VNW02	4197352	0.0125	0.0898	-1.2334				FALSE
HHDHL	HHDHL	VNW04	VNW04	4745363	0.0123	0.0922	-1.1994				FALSE
HHDHL	HHDHL	VNW03	VNW03	3592114	0.0122	0.0865	-1.1805				FALSE
HHDHL	HHDHL	SANYH	SANYH	7390524	0.0152	0.0967	-1.111				FALSE
HHDHL	HHDHL	SIYH	SIYH	8058386	0.0541	0.0466	-0.1283				FALSE
HHDHL	HHDHL	KOM	KOM	7513228	0.0563	0.0438	-0.0931				FALSE
HHDHL	HHDHL	SD	SD	7812277	0.0648	0.0386	-0.0788				FALSE
HHDHL	HHDHL	KALOKA	KALOKA	7663238	0.0617	0.0367	-0.0561				FALSE
HHDHL	HHDHL	ZSZYH	ZSZYH	7395886	0.0638	0.0316	-0.0449				FALSE
HHDHL	HHDHL	HNW08	HNW08	3069160	0.0554	0.0291	-0.0313				FALSE
HHDHL	HHDHL	HNW09	HNW09	2940676	0.0563	0.0289	-0.025				FALSE
HHDHL	HHDHL	HNW05	HNW05	2173702	0.0559	0.027	-0.0244				FALSE
HHDHL	HHDHL	HNW10	HNW10	3289816	0.0573	0.0272	-0.0215				FALSE
HHDHL	HHDHL	HNW11	HNW11	2421790	0.0574	0.0261	-0.0182				FALSE
HHDHL	HHDHL	HNW03	HNW03	7411172	0.059	0.0286	-0.0147				FALSE
HHDHL	HHDHL	HNW04	HNW04	3450612	0.0577	0.0273	-0.0101				FALSE
HHDHL	HHDHL	HNW02	HNW02	4721746	0.0594	0.0273	-0.0038				FALSE
HHDHL	HHDHL	NXL	NXL	7930380	0.0603	0.0282	-0.0019				FALSE
HHDHL	HHDHL	HNW06	HNW06	4345216	0.0594	0.0278	-0.0009				FALSE
HHDHL	HHDHL	YA1	YA1	7718076	0.0697	0.0288	-0.0007				FALSE
HHDHL	HHDHL	HNW13	HNW13	5684696	0.0608	0.0281	0.0017
HHDHL	HHDHL	HNW07	HNW07	4582469	0.0597	0.0267	0.0028
HHDHL	HHDHL	XXXL	XXXL	7664088	0.0621	0.0248	0.0087
HHDHL	HHDHL	HNW01	HNW01	4544319	0.0606	0.0259	0.0088
HHDHL	HHDHL	NMC	NMC	7197673	0.0621	0.0235	0.0095
HHDHL	HHDHL	ZL	ZL	7793762	0.0614	0.026	0.0099
HHDHL	HHDHL	XHZ	XHZ	7926744	0.0623	0.0248	0.0109
HHDHL	HHDHL	ZNX	ZNX	7999335	0.0628	0.0276	0.0119
HHDHL	HHDHL	YH	YH	7545892	0.0615	0.0256	0.0137
HHDHL	HHDHL	WHL	WHL	7830256	0.0614	0.0261	0.0181
HHDHL	HHDHL	JZL	JZL	7579034	0.0626	0.0249	0.0251
HHDHL	HHDHL	HZ	HZ	7720516	0.0662	0.0239	0.0333
HHDHL	HHDHL	HNW12	HNW12	4335517	0.0645	0.0226	0.0345
HHDHL	HHDHL	LYX	LYX	7977251	0.0633	0.0237	0.0368
HHDHL	HHDHL	SLG	SLG	7360193	0.0684	0.0195	0.0697	3rd				TRUE
HHDHL	HHDHL	HXC	HXC	7723296	0.078	0.0193	0.0839	3rd				TRUE
HHDHL	HHDHL	LSXL	LSXL	7716679	0.0709	0.017	0.0852	3rd				TRUE
HHDHL	HHDHL	MS48	MS48	7735381	0.0716	0.0172	0.0952	2nd			TRUE
HHDHL	HHDHL	MGL	MGL	7105153	0.0856	0.0067	0.202	1st		TRUE
HHDHL	HHDHL	QXH	QXH	7600211	0.0858	0.0068	0.203	1st		TRUE
HHDHL	HHDHL	JZ	JZ	8037925	0.0885	0.0026	0.2347	1st		TRUE
HML	HML	NXL	NXL	7721667	0.0066	0.1376	-2.4142			FALSE		FALSE
HML	HML	XXXL	XXXL	7353161	0.006	0.1383	-2.4038			FALSE		FALSE
HML	HML	XHZ	XHZ	7637728	0.0062	0.1399	-2.3914			FALSE		FALSE
HML	HML	ZNX	ZNX	7776579	0.0068	0.1357	-2.387			FALSE		FALSE
HML	HML	HZ	HZ	7382534	0.0063	0.137	-2.3772			FALSE		FALSE
HML	HML	LYX	LYX	7717857	0.0067	0.1355	-2.3743			FALSE		FALSE
HML	HML	ZL	ZL	7532976	0.0063	0.1359	-2.3641			FALSE		FALSE
HML	HML	JZ	JZ	7656818	0.0063	0.1347	-2.3532			FALSE		FALSE
HML	HML	WHL	WHL	7556911	0.0065	0.1334	-2.3423			FALSE		FALSE
HML	HML	MS48	MS48	7414260	0.006	0.1333	-2.3368			FALSE		FALSE
HML	HML	QXH	QXH	7210117	0.0061	0.1319	-2.3179			FALSE		FALSE
HML	HML	YH	YH	7243539	0.0068	0.1325	-2.311			FALSE		FALSE
HML	HML	JZL	JZL	7274049	0.0065	0.1314	-2.3099			FALSE		FALSE
HML	HML	LSXL	LSXL	7325420	0.0057	0.1348	-2.3082			FALSE		FALSE
HML	HML	NMC	NMC	6832095	0.0056	0.135	-2.3039			FALSE		FALSE
HML	HML	HNW03	HNW03	7092691	0.0063	0.131	-2.2939			FALSE		FALSE
HML	HML	SLG	SLG	6981319	0.0061	0.1268	-2.2117			FALSE		FALSE
HML	HML	MGL	MGL	6661072	0.0063	0.1226	-2.1432			FALSE		FALSE
HML	HML	HNW13	HNW13	5474280	0.0065	0.1109	-1.9513			FALSE		FALSE
HML	HML	HXC	HXC	7502079	0.0132	0.0981	-1.8643			FALSE		FALSE
HML	HML	KOM	KOM	7356624	0.014	0.1001	-1.8397			FALSE		FALSE
HML	HML	HNW02	HNW02	4512091	0.0066	0.1046	-1.8253			FALSE		FALSE
HML	HML	HNW07	HNW07	4410312	0.0064	0.1033	-1.818			FALSE		FALSE
HML	HML	KALOKA	KALOKA	7505601	0.0147	0.0951	-1.7998			FALSE		FALSE
HML	HML	HNW12	HNW12	4152027	0.006	0.103	-1.7821			FALSE		FALSE
HML	HML	HNW01	HNW01	4345257	0.0063	0.1013	-1.7793			FALSE		FALSE
HML	HML	HNW06	HNW06	4177275	0.0071	0.1009	-1.7776			FALSE		FALSE
HML	HML	HNW04	HNW04	3291585	0.0069	0.0938	-1.6284			FALSE		FALSE
HML	HML	HNW10	HNW10	3138159	0.0065	0.095	-1.623			FALSE		FALSE
HML	HML	HNW09	HNW09	2800652	0.0067	0.0937	-1.6228			FALSE		FALSE
HML	HML	HNW08	HNW08	2933764	0.0068	0.0944	-1.6197			FALSE		FALSE
HML	HML	HNW11	HNW11	2302726	0.006	0.0908	-1.5495			FALSE		FALSE
HML	HML	HNW05	HNW05	2068330	0.0063	0.0883	-1.5169			FALSE		FALSE
HML	HML	YA1	YA1	7708156	0.0258	0.0522	-1.1045			FALSE		FALSE
HML	HML	ZSZYH	ZSZYH	7652817	0.034	0.0215	-0.6181			FALSE		FALSE
HML	HML	SD	SD	8065812	0.0358	0.021	-0.5833			FALSE		FALSE
HML	HML	SIYH	SIYH	8415795	0.0376	0.0254	-0.5637			FALSE		FALSE
HML	HML	YNW12	YNW12	1722004	0.0349	0.0167	-0.1691			FALSE		FALSE
HML	HML	YNW02	YNW02	8340635	0.0365	0.0208	-0.1318			FALSE		FALSE
HML	HML	SANYH	SANYH	8120289	0.0369	0.0194	-0.1308			FALSE		FALSE
HML	HML	YNW10	YNW10	2017102	0.0371	0.0175	-0.1142			FALSE		FALSE
HML	HML	YNW01	YNW01	8349252	0.0369	0.0189	-0.1027			FALSE		FALSE
HML	HML	WZ	WZ	7965211	0.0356	0.0217	-0.102			FALSE		FALSE
HML	HML	VNW05	VNW05	5587177	0.038	0.0198	-0.0756			FALSE		FALSE
HML	HML	VNW02	VNW02	4627895	0.0388	0.0194	-0.0442			FALSE		FALSE
HML	HML	VNW04	VNW04	5236416	0.0396	0.0184	-0.0438			FALSE		FALSE
HML	HML	YNW11	YNW11	1624153	0.0371	0.015	-0.0368			FALSE		FALSE
HML	HML	VNW03	VNW03	3947568	0.0394	0.0196	-0.0342			FALSE		FALSE
HML	HML	YNW06	YNW06	8306164	0.0288	0.0101	-0.0316			FALSE		FALSE
HML	HML	VNW01	VNW01	4629337	0.0396	0.0193	-0.0295			FALSE		FALSE
HML	HML	YNW03	YNW03	8310497	0.0393	0.0133	-0.0113			FALSE		FALSE
HML	HML	YNW09	YNW09	2150256	0.0383	0.0159	-0.0077			FALSE		FALSE
HML	HML	YNW04	YNW04	8384509	0.0332	0.0111	0.0473	3rd				TRUE
HML	HML	YNW08	YNW08	8360907	0.0388	0.0093	0.1288	2nd			TRUE
HML	HML	YNW07	YNW07	8396555	0.0378	0.0052	0.1935	1st		TRUE
HML	HML	YNW05	YNW05	8453944	0.0465	0.0017	0.252	1st		TRUE
HNW01	HNW01	YNW06	YNW06	4468655	0.0063	0.115	-2.8773			FALSE
HNW01	HNW01	YNW12	YNW12	1441111	0.007	0.0933	-2.543			FALSE
HNW01	HNW01	YNW04	YNW04	4528318	0.0071	0.1109	-2.1975			FALSE
HNW01	HNW01	YNW10	YNW10	1596438	0.0076	0.0922	-2.1534			FALSE
HNW01	HNW01	YNW07	YNW07	4513540	0.0074	0.1067	-1.9122			FALSE
HNW01	HNW01	YNW11	YNW11	1389293	0.0076	0.0867	-1.8887			FALSE
HNW01	HNW01	YNW09	YNW09	1704057	0.0079	0.0882	-1.685			FALSE
HNW01	HNW01	YNW08	YNW08	4524830	0.0081	0.1047	-1.6403			FALSE
HNW01	HNW01	WZ	WZ	4304483	0.007	0.0989	-1.5037			FALSE
HNW01	HNW01	YNW05	YNW05	4572252	0.0088	0.0994	-1.3188			FALSE
HNW01	HNW01	VNW01	VNW01	3012501	0.0095	0.0911	-1.2483			FALSE
HNW01	HNW01	VNW02	VNW02	2977670	0.009	0.0904	-1.2046			FALSE
HNW01	HNW01	YNW02	YNW02	4540911	0.0091	0.0977	-1.1871			FALSE
HNW01	HNW01	VNW05	VNW05	3408484	0.0092	0.0917	-1.1796			FALSE
HNW01	HNW01	VNW03	VNW03	2642988	0.0094	0.0888	-1.1724			FALSE
HNW01	HNW01	YNW01	YNW01	4553514	0.009	0.0966	-1.1578			FALSE
HNW01	HNW01	VNW04	VNW04	3242727	0.0094	0.0911	-1.1449			FALSE
HNW01	HNW01	YNW03	YNW03	4503769	0.0092	0.0962	-1.1365			FALSE
HNW01	HNW01	SANYH	SANYH	4424859	0.0108	0.0911	-1.0932			FALSE
HNW01	HNW01	SIYH	SIYH	4757053	0.036	0.0493	-0.1959			FALSE
HNW01	HNW01	KOM	KOM	4535679	0.0425	0.0466	-0.1727			FALSE
HNW01	HNW01	SD	SD	4633927	0.0421	0.0437	-0.1676			FALSE
HNW01	HNW01	ZSZYH	ZSZYH	4384071	0.0444	0.0393	-0.141			FALSE
HNW01	HNW01	KALOKA	KALOKA	4610140	0.0466	0.0399	-0.138			FALSE
HNW01	HNW01	YA1	YA1	4610678	0.05	0.0341	-0.0869			FALSE
HNW01	HNW01	LSXL	LSXL	4578734	0.0569	0.0286	-0.0091			FALSE
HNW01	HNW01	NMC	NMC	4291698	0.0563	0.0275	-0.0085			FALSE
HNW01	HNW01	XHZ	XHZ	4680600	0.0579	0.0293	-0.0069			FALSE
HNW01	HNW01	XXXL	XXXL	4490660	0.0577	0.0274	0.0019
HNW01	HNW01	HXC	HXC	4528477	0.0609	0.0236	0.0037
HNW01	HNW01	HNW03	HNW03	4416010	0.0574	0.0271	0.006
HNW01	HNW01	HNW08	HNW08	2875073	0.0621	0.0269	0.01
HNW01	HNW01	HZ	HZ	4543810	0.0588	0.0273	0.0127
HNW01	HNW01	HNW12	HNW12	3835572	0.0637	0.0278	0.0143
HNW01	HNW01	LYX	LYX	4704026	0.0612	0.0259	0.0161
HNW01	HNW01	JZ	JZ	4700660	0.0618	0.0264	0.0187
HNW01	HNW01	JZL	JZL	4483814	0.0616	0.0254	0.0232
HNW01	HNW01	HNW11	HNW11	2351166	0.064	0.0233	0.0238
HNW01	HNW01	HNW09	HNW09	2757643	0.0639	0.0258	0.0239
HNW01	HNW01	ZNX	ZNX	4713126	0.0624	0.0249	0.0262
HNW01	HNW01	NXL	NXL	4672856	0.0626	0.025	0.0291
HNW01	HNW01	YH	YH	4467836	0.061	0.0246	0.0296
HNW01	HNW01	HNW10	HNW10	3025673	0.0643	0.0242	0.0302
HNW01	HNW01	WHL	WHL	4633605	0.0631	0.0241	0.0314
HNW01	HNW01	SLG	SLG	4483649	0.0605	0.0244	0.0323
HNW01	HNW01	QXH	QXH	4427777	0.0609	0.0234	0.0334
HNW01	HNW01	MS48	MS48	4584502	0.0608	0.024	0.0345
HNW01	HNW01	MGL	MGL	4387204	0.0614	0.0234	0.037
HNW01	HNW01	HNW07	HNW07	3988212	0.0656	0.0258	0.041
HNW01	HNW01	HNW04	HNW04	3184827	0.0651	0.0237	0.0436
HNW01	HNW01	HNW05	HNW05	2133000	0.0666	0.0218	0.0441
HNW01	HNW01	ZL	ZL	4580423	0.0629	0.0233	0.0467	3rd				TRUE
HNW01	HNW01	HNW06	HNW06	3838269	0.0668	0.0248	0.0479	3rd				TRUE
HNW01	HNW01	HNW13	HNW13	4499207	0.0689	0.023	0.0577	3rd				TRUE
HNW01	HNW01	HNW02	HNW02	3969998	0.0696	0.0232	0.0688	3rd				TRUE
HNW02	HNW02	YNW06	YNW06	4641446	0.0067	0.118	-2.9458					FALSE
HNW02	HNW02	YNW12	YNW12	1446032	0.0074	0.0949	-2.58					FALSE
HNW02	HNW02	YNW04	YNW04	4703899	0.0075	0.1139	-2.2503					FALSE
HNW02	HNW02	YNW10	YNW10	1614256	0.0082	0.094	-2.1719					FALSE
HNW02	HNW02	YNW07	YNW07	4687266	0.0077	0.1099	-1.9635					FALSE
HNW02	HNW02	YNW11	YNW11	1393116	0.0082	0.089	-1.9177					FALSE
HNW02	HNW02	YNW09	YNW09	1723742	0.0083	0.0906	-1.7118					FALSE
HNW02	HNW02	YNW08	YNW08	4699043	0.0085	0.1077	-1.6803					FALSE
HNW02	HNW02	WZ	WZ	4470304	0.0077	0.1022	-1.5383					FALSE
HNW02	HNW02	YNW05	YNW05	4745918	0.0092	0.1024	-1.3551					FALSE
HNW02	HNW02	VNW01	VNW01	3100006	0.0098	0.0936	-1.27					FALSE
HNW02	HNW02	VNW02	VNW02	3068918	0.0096	0.0931	-1.2286					FALSE
HNW02	HNW02	YNW02	YNW02	4714738	0.0096	0.1007	-1.2125					FALSE
HNW02	HNW02	VNW03	VNW03	2722353	0.0104	0.0916	-1.2002					FALSE
HNW02	HNW02	VNW05	VNW05	3524887	0.0096	0.0941	-1.1953					FALSE
HNW02	HNW02	YNW01	YNW01	4728610	0.0097	0.0998	-1.1836					FALSE
HNW02	HNW02	VNW04	VNW04	3345376	0.0099	0.094	-1.1736					FALSE
HNW02	HNW02	YNW03	YNW03	4678595	0.0096	0.0994	-1.166					FALSE
HNW02	HNW02	SANYH	SANYH	4590534	0.0116	0.0945	-1.116					FALSE
HNW02	HNW02	SIYH	SIYH	4933737	0.0363	0.0522	-0.2141					FALSE
HNW02	HNW02	KOM	KOM	4710728	0.0422	0.0488	-0.1869					FALSE
HNW02	HNW02	SD	SD	4817236	0.0429	0.0455	-0.1772					FALSE
HNW02	HNW02	KALOKA	KALOKA	4784563	0.0472	0.0422	-0.15					FALSE
HNW02	HNW02	ZSZYH	ZSZYH	4553600	0.0456	0.0411	-0.15					FALSE
HNW02	HNW02	YA1	YA1	4784401	0.05	0.0365	-0.1025					FALSE
HNW02	HNW02	NMC	NMC	4467357	0.0565	0.03	-0.0254					FALSE
HNW02	HNW02	LSXL	LSXL	4762579	0.0569	0.0301	-0.0192					FALSE
HNW02	HNW02	XXXL	XXXL	4660098	0.0567	0.0298	-0.0169					FALSE
HNW02	HNW02	XHZ	XHZ	4862794	0.0591	0.031	-0.0134					FALSE
HNW02	HNW02	HXC	HXC	4703929	0.0604	0.0259	-0.0124					FALSE
HNW02	HNW02	HNW03	HNW03	4596054	0.0571	0.0292	-0.0064					FALSE
HNW02	HNW02	HNW08	HNW08	2889602	0.0619	0.029	-0.0034					FALSE
HNW02	HNW02	HNW12	HNW12	3878877	0.0649	0.03	0.003
HNW02	HNW02	HZ	HZ	4722826	0.0605	0.0292	0.0062
HNW02	HNW02	JZ	JZ	4887345	0.0628	0.0278	0.0135
HNW02	HNW02	JZL	JZL	4666908	0.0617	0.0268	0.0142
HNW02	HNW02	SLG	SLG	4661385	0.0599	0.0266	0.0164
HNW02	HNW02	HNW09	HNW09	2765989	0.0648	0.0272	0.0181
HNW02	HNW02	LYX	LYX	4887574	0.0621	0.0257	0.0201
HNW02	HNW02	QXH	QXH	4607323	0.062	0.0253	0.0251
HNW02	HNW02	HNW04	HNW04	3204824	0.0645	0.0262	0.0266
HNW02	HNW02	MS48	MS48	4762754	0.0617	0.0256	0.0269
HNW02	HNW02	MGL	MGL	4556641	0.0624	0.0253	0.029
HNW02	HNW02	WHL	WHL	4822778	0.0636	0.0246	0.0291
HNW02	HNW02	NXL	NXL	4862821	0.0625	0.0249	0.0299
HNW02	HNW02	ZNX	ZNX	4908903	0.0643	0.0249	0.032
HNW02	HNW02	YH	YH	4651450	0.0622	0.0244	0.0337
HNW02	HNW02	HNW11	HNW11	2349950	0.0659	0.0228	0.0346
HNW02	HNW02	HNW10	HNW10	3058920	0.0657	0.0242	0.0352
HNW02	HNW02	HNW05	HNW05	2129140	0.067	0.0226	0.0409
HNW02	HNW02	ZL	ZL	4765838	0.0636	0.0233	0.047	3rd				TRUE
HNW02	HNW02	HNW07	HNW07	4047353	0.0675	0.0254	0.0487	3rd				TRUE
HNW02	HNW02	HNW06	HNW06	3888400	0.0678	0.0251	0.0494	3rd				TRUE
HNW02	HNW02	HNW13	HNW13	4618111	0.0702	0.0242	0.0553	3rd				TRUE
HNW03	HNW03	YNW06	YNW06	7483515	0.0051	0.1511	-4.0575					FALSE
HNW03	HNW03	YNW04	YNW04	7592907	0.0057	0.1467	-3.0363					FALSE
HNW03	HNW03	YNW12	YNW12	1471182	0.0059	0.0967	-2.6455					FALSE
HNW03	HNW03	YNW07	YNW07	7568595	0.006	0.1428	-2.6418					FALSE
HNW03	HNW03	YNW10	YNW10	1755656	0.0065	0.098	-2.3108					FALSE
HNW03	HNW03	YNW08	YNW08	7588607	0.0066	0.1403	-2.2634					FALSE
HNW03	HNW03	YNW11	YNW11	1388976	0.0067	0.0899	-1.9701					FALSE
HNW03	HNW03	WZ	WZ	7098499	0.007	0.1286	-1.9156					FALSE
HNW03	HNW03	YNW09	YNW09	1879533	0.0068	0.0939	-1.8211					FALSE
HNW03	HNW03	YNW05	YNW05	7659574	0.0071	0.1346	-1.8135					FALSE
HNW03	HNW03	YNW02	YNW02	7606856	0.0077	0.132	-1.5913					FALSE
HNW03	HNW03	YNW01	YNW01	7630243	0.0075	0.1311	-1.5661					FALSE
HNW03	HNW03	YNW03	YNW03	7556575	0.0079	0.1307	-1.5354					FALSE
HNW03	HNW03	VNW01	VNW01	4113950	0.0079	0.1067	-1.4833					FALSE
HNW03	HNW03	VNW05	VNW05	4983082	0.008	0.1115	-1.4432					FALSE
HNW03	HNW03	VNW02	VNW02	4117106	0.0081	0.1061	-1.4234					FALSE
HNW03	HNW03	VNW04	VNW04	4655482	0.0082	0.1099	-1.3967					FALSE
HNW03	HNW03	VNW03	VNW03	3516051	0.0086	0.1017	-1.357					FALSE
HNW03	HNW03	SANYH	SANYH	7299543	0.0108	0.1172	-1.3116					FALSE
HNW03	HNW03	SIYH	SIYH	7986193	0.035	0.0586	-0.2948					FALSE
HNW03	HNW03	SD	SD	7728568	0.0427	0.0494	-0.2414					FALSE
HNW03	HNW03	ZSZYH	ZSZYH	7313650	0.0449	0.0454	-0.2148					FALSE
HNW03	HNW03	KOM	KOM	7420765	0.0417	0.047	-0.1866					FALSE
HNW03	HNW03	KALOKA	KALOKA	7561604	0.0462	0.0414	-0.1589					FALSE
HNW03	HNW03	YA1	YA1	7593141	0.0491	0.0392	-0.1495					FALSE
HNW03	HNW03	NMC	NMC	7153366	0.0551	0.0298	-0.0337					FALSE
HNW03	HNW03	LSXL	LSXL	7596649	0.0561	0.0308	-0.0305					FALSE
HNW03	HNW03	HXC	HXC	7669594	0.0601	0.0263	-0.0296					FALSE
HNW03	HNW03	HNW11	HNW11	2315114	0.0542	0.0276	-0.0274					FALSE
HNW03	HNW03	HNW12	HNW12	4184220	0.056	0.0297	-0.0235					FALSE
HNW03	HNW03	XHZ	XHZ	7890856	0.0577	0.0313	-0.0227					FALSE
HNW03	HNW03	HNW05	HNW05	2075284	0.0546	0.0273	-0.0204					FALSE
HNW03	HNW03	XXXL	XXXL	7652109	0.0573	0.0303	-0.0202					FALSE
HNW03	HNW03	HNW10	HNW10	3183298	0.0557	0.0273	-0.0143					FALSE
HNW03	HNW03	HZ	HZ	7679572	0.0575	0.0295	-0.0075					FALSE
HNW03	HNW03	HNW13	HNW13	5555357	0.0577	0.0287	-0.0033					FALSE
HNW03	HNW03	HNW04	HNW04	3327642	0.0566	0.0274	-0.0017					FALSE
HNW03	HNW03	HNW07	HNW07	4454859	0.0575	0.0285	-0.0011					FALSE
HNW03	HNW03	HNW06	HNW06	4215825	0.0569	0.0284	-0.0009					FALSE
HNW03	HNW03	JZL	JZL	7562765	0.0597	0.0277	0.0054
HNW03	HNW03	ZL	ZL	7793889	0.0595	0.0285	0.0056
HNW03	HNW03	HNW08	HNW08	2961121	0.0569	0.0258	0.0058
HNW03	HNW03	WHL	WHL	7818009	0.06	0.0269	0.0072
HNW03	HNW03	SLG	SLG	7244926	0.0579	0.0277	0.0075
HNW03	HNW03	NXL	NXL	7932703	0.0607	0.0279	0.0078
HNW03	HNW03	ZNX	ZNX	7996582	0.0607	0.0271	0.0092
HNW03	HNW03	LYX	LYX	7955632	0.0614	0.0273	0.0095
HNW03	HNW03	MS48	MS48	7679785	0.0592	0.0276	0.0097
HNW03	HNW03	YH	YH	7545195	0.0593	0.0274	0.0099
HNW03	HNW03	JZ	JZ	7912055	0.0615	0.0275	0.0145
HNW03	HNW03	QXH	QXH	7517809	0.0612	0.0259	0.0213
HNW03	HNW03	MGL	MGL	6933003	0.0611	0.0259	0.0265
HNW03	HNW03	HNW09	HNW09	2838789	0.0596	0.0235	0.0312
HNW04	HNW04	YNW06	YNW06	3374265	0.0068	0.1067	-2.6066
HNW04	HNW04	YNW12	YNW12	1294975	0.0074	0.0919	-2.4776
HNW04	HNW04	YNW10	YNW10	1380803	0.008	0.0894	-2.055
HNW04	HNW04	YNW04	YNW04	3417139	0.0077	0.1027	-1.9998
HNW04	HNW04	YNW11	YNW11	1260291	0.0082	0.0857	-1.838
HNW04	HNW04	YNW07	YNW07	3405732	0.0078	0.0989	-1.7466
HNW04	HNW04	YNW09	YNW09	1467304	0.0084	0.086	-1.6165
HNW04	HNW04	YNW08	YNW08	3414032	0.0088	0.0966	-1.4919
HNW04	HNW04	WZ	WZ	3246442	0.0073	0.0924	-1.4059
HNW04	HNW04	YNW05	YNW05	3447417	0.0093	0.0915	-1.2058
HNW04	HNW04	VNW01	VNW01	2352818	0.01	0.0856	-1.1508
HNW04	HNW04	VNW02	VNW02	2324370	0.01	0.0848	-1.1072
HNW04	HNW04	YNW02	YNW02	3423382	0.0093	0.0904	-1.0923
HNW04	HNW04	VNW03	VNW03	2068906	0.0102	0.0839	-1.0861
HNW04	HNW04	VNW05	VNW05	2622238	0.0097	0.0854	-1.0841
HNW04	HNW04	YNW01	YNW01	3432882	0.0095	0.0899	-1.0721
HNW04	HNW04	VNW04	VNW04	2505427	0.0102	0.0851	-1.0525
HNW04	HNW04	YNW03	YNW03	3396073	0.0097	0.0889	-1.0425
HNW04	HNW04	SANYH	SANYH	3344799	0.0113	0.085	-1.0178
HNW04	HNW04	SIYH	SIYH	3582248	0.0345	0.0483	-0.1956
HNW04	HNW04	KOM	KOM	3439445	0.0421	0.046	-0.1738
HNW04	HNW04	SD	SD	3498878	0.0413	0.0424	-0.1623
HNW04	HNW04	KALOKA	KALOKA	3486582	0.046	0.0406	-0.1467
HNW04	HNW04	ZSZYH	ZSZYH	3301915	0.0435	0.0381	-0.1358
HNW04	HNW04	YA1	YA1	3485562	0.0487	0.0343	-0.0926
HNW04	HNW04	NMC	NMC	3233067	0.0547	0.0294	-0.0213
HNW04	HNW04	XHZ	XHZ	3528174	0.0557	0.03	-0.0136
HNW04	HNW04	HXC	HXC	3406051	0.0589	0.0246	-0.0073
HNW04	HNW04	LSXL	LSXL	3469079	0.0556	0.028	-0.0049
HNW04	HNW04	HZ	HZ	3422380	0.0572	0.0287	-0.0046
HNW04	HNW04	XXXL	XXXL	3374756	0.0567	0.0271	0.0047
HNW04	HNW04	YH	YH	3360326	0.0583	0.0266	0.0052
HNW04	HNW04	NXL	NXL	3525013	0.0593	0.0266	0.006
HNW04	HNW04	QXH	QXH	3332609	0.0584	0.0256	0.0092
HNW04	HNW04	JZ	JZ	3552709	0.0593	0.026	0.0098
HNW04	HNW04	ZNX	ZNX	3555126	0.0599	0.0257	0.0101
HNW04	HNW04	JZL	JZL	3385458	0.0593	0.0256	0.0116
HNW04	HNW04	MS48	MS48	3462231	0.0586	0.0261	0.0124
HNW04	HNW04	MGL	MGL	3342848	0.059	0.0256	0.0126
HNW04	HNW04	HNW08	HNW08	2539978	0.0616	0.0278	0.0127
HNW04	HNW04	LYX	LYX	3551167	0.0605	0.0254	0.0136
HNW04	HNW04	WHL	WHL	3494360	0.0597	0.0247	0.0136
HNW04	HNW04	ZL	ZL	3436808	0.0578	0.0254	0.0143
HNW04	HNW04	SLG	SLG	3411193	0.058	0.0253	0.0154
HNW04	HNW04	HNW11	HNW11	2150716	0.0626	0.025	0.0172
HNW04	HNW04	HNW12	HNW12	3221068	0.0619	0.0277	0.0192
HNW04	HNW04	HNW09	HNW09	2428048	0.0639	0.0263	0.0314
HNW04	HNW04	HNW13	HNW13	3526540	0.0672	0.0243	0.0371
HNW04	HNW04	HNW07	HNW07	3307859	0.0656	0.0248	0.0376
HNW04	HNW04	HNW05	HNW05	1974663	0.0641	0.0222	0.041
HNW04	HNW04	HNW06	HNW06	3218178	0.0664	0.0242	0.0413
HNW04	HNW04	HNW10	HNW10	2622115	0.0646	0.0236	0.0439
HNW05	HNW05	YNW12	YNW12	1007216	0.0067	0.0899	-2.4282
HNW05	HNW05	YNW06	YNW06	2112923	0.0063	0.1005	-2.367
HNW05	HNW05	YNW10	YNW10	1021551	0.0074	0.0876	-1.9928
HNW05	HNW05	YNW04	YNW04	2141799	0.007	0.0968	-1.8484
HNW05	HNW05	YNW11	YNW11	986568	0.0076	0.0842	-1.7876
HNW05	HNW05	YNW07	YNW07	2133707	0.0072	0.093	-1.6095
HNW05	HNW05	YNW09	YNW09	1069842	0.0075	0.0834	-1.5446
HNW05	HNW05	YNW08	YNW08	2135981	0.0077	0.0908	-1.3849
HNW05	HNW05	WZ	WZ	2033135	0.0066	0.0871	-1.3224
HNW05	HNW05	YNW05	YNW05	2160331	0.0086	0.0857	-1.1109
HNW05	HNW05	VNW01	VNW01	1519210	0.009	0.0813	-1.078
HNW05	HNW05	VNW02	VNW02	1498165	0.0093	0.0805	-1.0325
HNW05	HNW05	YNW02	YNW02	2147471	0.0089	0.085	-1.0157
HNW05	HNW05	VNW03	VNW03	1331420	0.0092	0.0797	-1.0131
HNW05	HNW05	VNW05	VNW05	1664841	0.0089	0.0809	-1.0124
HNW05	HNW05	YNW01	YNW01	2150299	0.0087	0.0845	-1.001
HNW05	HNW05	VNW04	VNW04	1595952	0.0094	0.0805	-0.9821
HNW05	HNW05	SANYH	SANYH	2099239	0.0101	0.081	-0.9753
HNW05	HNW05	YNW03	YNW03	2126390	0.0091	0.0836	-0.9661
HNW05	HNW05	SIYH	SIYH	2243869	0.0331	0.0474	-0.2089
HNW05	HNW05	KOM	KOM	2162969	0.0403	0.0468	-0.2044
HNW05	HNW05	SD	SD	2190920	0.0392	0.0412	-0.174
HNW05	HNW05	KALOKA	KALOKA	2196583	0.044	0.0403	-0.1671
HNW05	HNW05	ZSZYH	ZSZYH	2054333	0.041	0.0373	-0.1501
HNW05	HNW05	YA1	YA1	2189123	0.0473	0.0333	-0.1017
HNW05	HNW05	HXC	HXC	2129156	0.0573	0.0245	-0.0205
HNW05	HNW05	LSXL	LSXL	2177118	0.0547	0.0283	-0.0149
HNW05	HNW05	XHZ	XHZ	2210611	0.0557	0.0282	-0.014
HNW05	HNW05	JZ	JZ	2230459	0.0593	0.0269	-0.0077
HNW05	HNW05	HZ	HZ	2139048	0.0555	0.0262	-0.0051
HNW05	HNW05	XXXL	XXXL	2096826	0.0554	0.027	-0.0049
HNW05	HNW05	NMC	NMC	2015172	0.0551	0.0276	-0.0041
HNW05	HNW05	HNW08	HNW08	1846168	0.0602	0.0276	0.0011
HNW05	HNW05	JZL	JZL	2110153	0.0585	0.0243	0.0062
HNW05	HNW05	NXL	NXL	2211220	0.0601	0.0252	0.0063
HNW05	HNW05	HNW12	HNW12	2182710	0.0624	0.0269	0.0069
HNW05	HNW05	WHL	WHL	2187519	0.0598	0.0241	0.0082
HNW05	HNW05	LYX	LYX	2223065	0.0602	0.0237	0.0119
HNW05	HNW05	SLG	SLG	2148861	0.0586	0.0243	0.0122
HNW05	HNW05	QXH	QXH	2080554	0.0584	0.0234	0.0125
HNW05	HNW05	MGL	MGL	2116129	0.059	0.0233	0.015
HNW05	HNW05	MS48	MS48	2177103	0.0584	0.0236	0.0151
HNW05	HNW05	ZNX	ZNX	2227893	0.0608	0.0235	0.0158
HNW05	HNW05	HNW09	HNW09	1765932	0.0633	0.0259	0.0173
HNW05	HNW05	YH	YH	2095533	0.0592	0.0231	0.0192
HNW05	HNW05	HNW07	HNW07	2209687	0.0668	0.023	0.0351
HNW05	HNW05	HNW06	HNW06	2174746	0.0678	0.0229	0.0354
HNW05	HNW05	HNW10	HNW10	1869700	0.0645	0.0244	0.0393
HNW05	HNW05	ZL	ZL	2149194	0.0607	0.0212	0.0407
HNW05	HNW05	HNW13	HNW13	2271651	0.0688	0.0216	0.045	3rd				TRUE
HNW05	HNW05	HNW11	HNW11	1667935	0.065	0.0218	0.0655	3rd				TRUE
HNW06	HNW06	YNW06	YNW06	4311858	0.0072	0.1145	-2.8592					FALSE
HNW06	HNW06	YNW12	YNW12	1463076	0.0084	0.0944	-2.5555					FALSE
HNW06	HNW06	YNW04	YNW04	4367699	0.008	0.1104	-2.1881					FALSE
HNW06	HNW06	YNW10	YNW10	1601268	0.0089	0.0935	-2.1637					FALSE
HNW06	HNW06	YNW07	YNW07	4351226	0.0083	0.1065	-1.9126					FALSE
HNW06	HNW06	YNW11	YNW11	1408664	0.0092	0.0884	-1.8997					FALSE
HNW06	HNW06	YNW09	YNW09	1708064	0.009	0.0895	-1.7044					FALSE
HNW06	HNW06	YNW08	YNW08	4362902	0.0088	0.1042	-1.632					FALSE
HNW06	HNW06	WZ	WZ	4129333	0.0077	0.0989	-1.5152					FALSE
HNW06	HNW06	YNW05	YNW05	4404922	0.0097	0.099	-1.322					FALSE
HNW06	HNW06	VNW01	VNW01	2935832	0.0105	0.0912	-1.2494					FALSE
HNW06	HNW06	VNW02	VNW02	2904483	0.0104	0.0908	-1.2053					FALSE
HNW06	HNW06	VNW05	VNW05	3302358	0.0101	0.0919	-1.1822					FALSE
HNW06	HNW06	YNW02	YNW02	4377943	0.0102	0.0975	-1.1811					FALSE
HNW06	HNW06	VNW03	VNW03	2565567	0.0109	0.0889	-1.1675					FALSE
HNW06	HNW06	YNW01	YNW01	4386979	0.0101	0.0969	-1.1647					FALSE
HNW06	HNW06	VNW04	VNW04	3144380	0.0105	0.0913	-1.1499					FALSE
HNW06	HNW06	YNW03	YNW03	4343095	0.0101	0.0961	-1.1381					FALSE
HNW06	HNW06	SANYH	SANYH	4252054	0.0114	0.0916	-1.1072					FALSE
HNW06	HNW06	SIYH	SIYH	4572599	0.0355	0.0518	-0.2046					FALSE
HNW06	HNW06	KOM	KOM	4343469	0.0428	0.0481	-0.1706					FALSE
HNW06	HNW06	SD	SD	4451541	0.0425	0.0451	-0.1635					FALSE
HNW06	HNW06	ZSZYH	ZSZYH	4197533	0.0448	0.0413	-0.1427					FALSE
HNW06	HNW06	KALOKA	KALOKA	4411600	0.0469	0.0421	-0.1409					FALSE
HNW06	HNW06	YA1	YA1	4419497	0.0509	0.0358	-0.086					FALSE
HNW06	HNW06	LSXL	LSXL	4381756	0.0566	0.0302	-0.026					FALSE
HNW06	HNW06	XHZ	XHZ	4479812	0.0574	0.031	-0.0234					FALSE
HNW06	HNW06	NMC	NMC	4087311	0.0564	0.029	-0.0231					FALSE
HNW06	HNW06	XXXL	XXXL	4288049	0.0567	0.0294	-0.0189					FALSE
HNW06	HNW06	HZ	HZ	4339720	0.0578	0.0297	-0.0083					FALSE
HNW06	HNW06	HXC	HXC	4328396	0.0603	0.0255	-0.0027					FALSE
HNW06	HNW06	HNW08	HNW08	2904278	0.0635	0.0277	0.0053
HNW06	HNW06	HNW12	HNW12	3871673	0.0652	0.0291	0.008
HNW06	HNW06	JZ	JZ	4500247	0.0617	0.0276	0.0158
HNW06	HNW06	HNW11	HNW11	2394063	0.0656	0.0246	0.0159
HNW06	HNW06	HNW09	HNW09	2772769	0.0644	0.0266	0.0166
HNW06	HNW06	NXL	NXL	4482457	0.0618	0.0269	0.0196
HNW06	HNW06	HNW10	HNW10	3029915	0.0642	0.0248	0.0228
HNW06	HNW06	QXH	QXH	4222008	0.061	0.0256	0.0249
HNW06	HNW06	JZL	JZL	4289628	0.0625	0.0259	0.0263
HNW06	HNW06	MS48	MS48	4384609	0.0612	0.0261	0.0267
HNW06	HNW06	YH	YH	4268792	0.0617	0.026	0.0269
HNW06	HNW06	MGL	MGL	4181189	0.0614	0.0256	0.0279
HNW06	HNW06	SLG	SLG	4291057	0.0605	0.0251	0.03
HNW06	HNW06	WHL	WHL	4439145	0.0638	0.0253	0.03
HNW06	HNW06	ZL	ZL	4376122	0.0621	0.0258	0.0314
HNW06	HNW06	ZNX	ZNX	4521347	0.0635	0.0251	0.0331
HNW06	HNW06	LYX	LYX	4508268	0.0633	0.0247	0.0333
HNW06	HNW06	HNW07	HNW07	4009365	0.0668	0.0256	0.0434
HNW06	HNW06	HNW13	HNW13	4401148	0.0718	0.0224	0.0715	3rd				TRUE
HNW07	HNW07	YNW06	YNW06	4556800	0.0069	0.1171	-2.9108					FALSE
HNW07	HNW07	YNW12	YNW12	1497357	0.0075	0.0966	-2.5961					FALSE
HNW07	HNW07	YNW04	YNW04	4614647	0.0075	0.113	-2.2302					FALSE
HNW07	HNW07	YNW10	YNW10	1646367	0.0079	0.0951	-2.2037					FALSE
HNW07	HNW07	YNW07	YNW07	4598301	0.0078	0.1091	-1.9451					FALSE
HNW07	HNW07	YNW11	YNW11	1439729	0.0082	0.09	-1.9229					FALSE
HNW07	HNW07	YNW09	YNW09	1761424	0.0085	0.0909	-1.7222					FALSE
HNW07	HNW07	YNW08	YNW08	4611674	0.0086	0.1068	-1.6633					FALSE
HNW07	HNW07	WZ	WZ	4362186	0.0071	0.1013	-1.5484					FALSE
HNW07	HNW07	YNW05	YNW05	4653051	0.0091	0.1016	-1.3492					FALSE
HNW07	HNW07	VNW01	VNW01	3078340	0.0097	0.0936	-1.2776					FALSE
HNW07	HNW07	VNW02	VNW02	3045991	0.0098	0.0928	-1.2288					FALSE
HNW07	HNW07	YNW02	YNW02	4623216	0.0094	0.1003	-1.2172					FALSE
HNW07	HNW07	VNW05	VNW05	3473858	0.0095	0.0939	-1.2056					FALSE
HNW07	HNW07	VNW03	VNW03	2686784	0.0102	0.0913	-1.1946					FALSE
HNW07	HNW07	YNW01	YNW01	4632820	0.0093	0.0995	-1.1933					FALSE
HNW07	HNW07	VNW04	VNW04	3303505	0.0098	0.0935	-1.1777					FALSE
HNW07	HNW07	YNW03	YNW03	4587332	0.0097	0.0986	-1.1606					FALSE
HNW07	HNW07	SANYH	SANYH	4490086	0.0112	0.0939	-1.125					FALSE
HNW07	HNW07	SIYH	SIYH	4829601	0.0349	0.0533	-0.2178					FALSE
HNW07	HNW07	KOM	KOM	4582129	0.0423	0.0482	-0.1786					FALSE
HNW07	HNW07	SD	SD	4701579	0.0425	0.0458	-0.1755					FALSE
HNW07	HNW07	ZSZYH	ZSZYH	4429453	0.0435	0.0425	-0.1602					FALSE
HNW07	HNW07	KALOKA	KALOKA	4653176	0.0459	0.0422	-0.1499					FALSE
HNW07	HNW07	YA1	YA1	4659514	0.0498	0.0365	-0.1					FALSE
HNW07	HNW07	HXC	HXC	4568464	0.06	0.0267	-0.0158					FALSE
HNW07	HNW07	NMC	NMC	4314576	0.0567	0.0284	-0.0145					FALSE
HNW07	HNW07	XHZ	XHZ	4726629	0.0576	0.0301	-0.0143					FALSE
HNW07	HNW07	LSXL	LSXL	4623489	0.0582	0.0294	-0.0114					FALSE
HNW07	HNW07	HNW08	HNW08	2974908	0.0614	0.0295	-0.0091					FALSE
HNW07	HNW07	XXXL	XXXL	4528449	0.0569	0.0283	-0.0075					FALSE
HNW07	HNW07	HNW11	HNW11	2438198	0.0639	0.0255	0.0074
HNW07	HNW07	HZ	HZ	4583769	0.0582	0.0278	0.0078
HNW07	HNW07	HNW12	HNW12	4011656	0.0637	0.0285	0.0095
HNW07	HNW07	HNW09	HNW09	2846886	0.0651	0.0287	0.0101
HNW07	HNW07	JZ	JZ	4755723	0.0622	0.0272	0.0163
HNW07	HNW07	JZL	JZL	4522727	0.0605	0.026	0.0168
HNW07	HNW07	LYX	LYX	4758793	0.0612	0.0256	0.0191
HNW07	HNW07	WHL	WHL	4682463	0.0622	0.0251	0.0226
HNW07	HNW07	ZL	ZL	4620208	0.0598	0.0252	0.0256
HNW07	HNW07	QXH	QXH	4461002	0.0613	0.025	0.0258
HNW07	HNW07	NXL	NXL	4736413	0.0629	0.0259	0.0261
HNW07	HNW07	SLG	SLG	4520199	0.0605	0.0253	0.0274
HNW07	HNW07	HNW10	HNW10	3120245	0.0653	0.0247	0.0287
HNW07	HNW07	MGL	MGL	4406658	0.0619	0.025	0.0298
HNW07	HNW07	MS48	MS48	4627631	0.0616	0.0252	0.0305
HNW07	HNW07	ZNX	ZNX	4775695	0.0634	0.0245	0.0326
HNW07	HNW07	YH	YH	4507534	0.0618	0.0228	0.0435
HNW07	HNW07	HNW13	HNW13	4611672	0.0706	0.0234	0.06	3rd				TRUE
HNW08	HNW08	YNW06	YNW06	3002027	0.0072	0.1067	-2.5435					FALSE
HNW08	HNW08	YNW12	YNW12	1214057	0.0078	0.0929	-2.4638					FALSE
HNW08	HNW08	YNW10	YNW10	1282259	0.0084	0.0909	-2.0546					FALSE
HNW08	HNW08	YNW04	YNW04	3042375	0.008	0.1026	-1.9498					FALSE
HNW08	HNW08	YNW11	YNW11	1182712	0.0084	0.0873	-1.8576					FALSE
HNW08	HNW08	YNW07	YNW07	3032056	0.0081	0.0987	-1.7221					FALSE
HNW08	HNW08	YNW09	YNW09	1356588	0.0086	0.0868	-1.6051					FALSE
HNW08	HNW08	YNW08	YNW08	3034658	0.0086	0.0969	-1.4847					FALSE
HNW08	HNW08	WZ	WZ	2891213	0.0075	0.0925	-1.3905					FALSE
HNW08	HNW08	YNW05	YNW05	3066207	0.0093	0.0918	-1.1991					FALSE
HNW08	HNW08	VNW01	VNW01	2116590	0.0104	0.086	-1.1418					FALSE
HNW08	HNW08	VNW02	VNW02	2089050	0.01	0.0853	-1.0948					FALSE
HNW08	HNW08	VNW03	VNW03	1858297	0.0105	0.0843	-1.0825					FALSE
HNW08	HNW08	YNW02	YNW02	3048032	0.0098	0.0904	-1.0774					FALSE
HNW08	HNW08	VNW05	VNW05	2345747	0.0103	0.086	-1.0736					FALSE
HNW08	HNW08	YNW01	YNW01	3051972	0.0098	0.0898	-1.0645					FALSE
HNW08	HNW08	VNW04	VNW04	2243749	0.0104	0.0856	-1.0461					FALSE
HNW08	HNW08	YNW03	YNW03	3022565	0.0098	0.0889	-1.0338					FALSE
HNW08	HNW08	SANYH	SANYH	2977135	0.0111	0.0856	-1.0218					FALSE
HNW08	HNW08	SIYH	SIYH	3184634	0.0338	0.0494	-0.2082					FALSE
HNW08	HNW08	KOM	KOM	3060406	0.0415	0.0457	-0.1802					FALSE
HNW08	HNW08	SD	SD	3110656	0.0396	0.0434	-0.1773					FALSE
HNW08	HNW08	ZSZYH	ZSZYH	2933726	0.0422	0.0392	-0.1501					FALSE
HNW08	HNW08	KALOKA	KALOKA	3101953	0.0455	0.0397	-0.1471					FALSE
HNW08	HNW08	YA1	YA1	3097000	0.0463	0.036	-0.1141					FALSE
HNW08	HNW08	LSXL	LSXL	3082633	0.052	0.0321	-0.0389					FALSE
HNW08	HNW08	HXC	HXC	3021350	0.0559	0.0277	-0.0388					FALSE
HNW08	HNW08	XHZ	XHZ	3133432	0.0535	0.032	-0.0362					FALSE
HNW08	HNW08	NXL	NXL	3132846	0.0564	0.031	-0.0343					FALSE
HNW08	HNW08	NMC	NMC	2876179	0.053	0.0309	-0.0337					FALSE
HNW08	HNW08	HZ	HZ	3034835	0.054	0.0308	-0.0316					FALSE
HNW08	HNW08	ZL	ZL	3047521	0.054	0.0299	-0.0302					FALSE
HNW08	HNW08	XXXL	XXXL	2988003	0.0529	0.0311	-0.0298					FALSE
HNW08	HNW08	YH	YH	2979092	0.0546	0.0292	-0.0259					FALSE
HNW08	HNW08	WHL	WHL	3102206	0.0563	0.0285	-0.025					FALSE
HNW08	HNW08	JZ	JZ	3151585	0.0563	0.0295	-0.0247					FALSE
HNW08	HNW08	ZNX	ZNX	3157709	0.0565	0.0288	-0.0229					FALSE
HNW08	HNW08	MS48	MS48	3071836	0.0548	0.0288	-0.0218					FALSE
HNW08	HNW08	JZL	JZL	2999563	0.0561	0.0286	-0.0213					FALSE
HNW08	HNW08	LYX	LYX	3148026	0.0564	0.0279	-0.0187					FALSE
HNW08	HNW08	QXH	QXH	2953514	0.0559	0.0279	-0.0166					FALSE
HNW08	HNW08	MGL	MGL	2974189	0.0564	0.0279	-0.0136					FALSE
HNW08	HNW08	SLG	SLG	3038320	0.0558	0.0282	-0.0136					FALSE
HNW08	HNW08	HNW11	HNW11	2003929	0.0591	0.0281	-0.0092					FALSE
HNW08	HNW08	HNW12	HNW12	2913424	0.0596	0.0301	-0.0063					FALSE
HNW08	HNW08	HNW13	HNW13	3145625	0.0627	0.028	-0.0048					FALSE
HNW08	HNW08	HNW10	HNW10	2410351	0.0608	0.0272	0.015
HNW08	HNW08	HNW09	HNW09	2256983	0.07	0.0219	0.0757	3rd				TRUE
HNW09	HNW09	YNW06	YNW06	2868552	0.0069	0.106	-2.537					FALSE
HNW09	HNW09	YNW12	YNW12	1153240	0.0071	0.0927	-2.4852					FALSE
HNW09	HNW09	YNW10	YNW10	1221895	0.0077	0.0906	-2.0804					FALSE
HNW09	HNW09	YNW04	YNW04	2905086	0.0077	0.1021	-1.9639					FALSE
HNW09	HNW09	YNW11	YNW11	1124135	0.0077	0.0869	-1.8674					FALSE
HNW09	HNW09	YNW07	YNW07	2891083	0.0077	0.0985	-1.7229					FALSE
HNW09	HNW09	YNW09	YNW09	1297221	0.0085	0.0865	-1.5996					FALSE
HNW09	HNW09	YNW08	YNW08	2901097	0.0086	0.0962	-1.4748					FALSE
HNW09	HNW09	WZ	WZ	2760335	0.0072	0.0927	-1.4143					FALSE
HNW09	HNW09	YNW05	YNW05	2929337	0.0093	0.0909	-1.1942					FALSE
HNW09	HNW09	VNW01	VNW01	2016956	0.0097	0.0861	-1.1585					FALSE
HNW09	HNW09	VNW02	VNW02	1991147	0.0096	0.0852	-1.1129					FALSE
HNW09	HNW09	VNW05	VNW05	2236199	0.0097	0.086	-1.0878					FALSE
HNW09	HNW09	YNW02	YNW02	2908683	0.0094	0.0902	-1.0868					FALSE
HNW09	HNW09	VNW03	VNW03	1779899	0.0105	0.0843	-1.0832					FALSE
HNW09	HNW09	YNW01	YNW01	2913537	0.0092	0.0898	-1.0742					FALSE
HNW09	HNW09	VNW04	VNW04	2139511	0.01	0.0851	-1.055					FALSE
HNW09	HNW09	YNW03	YNW03	2885771	0.0096	0.0887	-1.0383					FALSE
HNW09	HNW09	SANYH	SANYH	2845655	0.0108	0.0856	-1.0329					FALSE
HNW09	HNW09	SIYH	SIYH	3041774	0.0342	0.0501	-0.2041					FALSE
HNW09	HNW09	KOM	KOM	2930229	0.0429	0.0457	-0.1684					FALSE
HNW09	HNW09	SD	SD	2975506	0.0411	0.0436	-0.1664					FALSE
HNW09	HNW09	ZSZYH	ZSZYH	2806403	0.0432	0.0398	-0.1439					FALSE
HNW09	HNW09	KALOKA	KALOKA	2972180	0.0468	0.0404	-0.1401					FALSE
HNW09	HNW09	YA1	YA1	2965489	0.0493	0.0363	-0.1012					FALSE
HNW09	HNW09	LSXL	LSXL	2954041	0.0545	0.0316	-0.0308					FALSE
HNW09	HNW09	HXC	HXC	2891831	0.0571	0.0267	-0.025					FALSE
HNW09	HNW09	XHZ	XHZ	3002791	0.0555	0.0315	-0.0244					FALSE
HNW09	HNW09	HZ	HZ	2909066	0.0558	0.0311	-0.0237					FALSE
HNW09	HNW09	NMC	NMC	2757554	0.0544	0.0295	-0.0226					FALSE
HNW09	HNW09	XXXL	XXXL	2873928	0.0564	0.0299	-0.0137					FALSE
HNW09	HNW09	NXL	NXL	2998240	0.0581	0.0285	-0.0097					FALSE
HNW09	HNW09	ZL	ZL	2922284	0.0569	0.0286	-0.0094					FALSE
HNW09	HNW09	WHL	WHL	2968183	0.0573	0.0271	-0.0089					FALSE
HNW09	HNW09	JZ	JZ	3018770	0.0594	0.0288	-0.0084					FALSE
HNW09	HNW09	JZL	JZL	2876445	0.058	0.0279	-0.0083					FALSE
HNW09	HNW09	YH	YH	2858015	0.0571	0.0274	-0.0049					FALSE
HNW09	HNW09	MS48	MS48	2945922	0.058	0.0276	-0.0005					FALSE
HNW09	HNW09	ZNX	ZNX	3020402	0.0601	0.0273	0					FALSE
HNW09	HNW09	SLG	SLG	2909624	0.0578	0.0273	0.0012
HNW09	HNW09	LYX	LYX	3020417	0.0595	0.0263	0.0041
HNW09	HNW09	QXH	QXH	2834543	0.0588	0.0265	0.0042
HNW09	HNW09	HNW12	HNW12	2783827	0.0622	0.0297	0.0064
HNW09	HNW09	MGL	MGL	2855023	0.0594	0.0265	0.0069
HNW09	HNW09	HNW11	HNW11	1916788	0.0621	0.0262	0.0094
HNW09	HNW09	HNW13	HNW13	3012232	0.0655	0.0264	0.0164
HNW09	HNW09	HNW10	HNW10	2310827	0.0641	0.0262	0.0288
HNW10	HNW10	YNW06	YNW06	3209517	0.0063	0.1078	-2.5969
HNW10	HNW10	YNW12	YNW12	1228235	0.0068	0.0926	-2.4816
HNW10	HNW10	YNW10	YNW10	1314930	0.0074	0.0904	-2.0564
HNW10	HNW10	YNW04	YNW04	3250937	0.0072	0.1037	-1.9829
HNW10	HNW10	YNW11	YNW11	1197187	0.0076	0.0862	-1.8295
HNW10	HNW10	YNW07	YNW07	3238409	0.0072	0.1001	-1.7497
HNW10	HNW10	YNW09	YNW09	1398034	0.0079	0.0868	-1.5916
HNW10	HNW10	YNW08	YNW08	3245881	0.008	0.0979	-1.4904
HNW10	HNW10	WZ	WZ	3094050	0.007	0.0939	-1.4086
HNW10	HNW10	YNW05	YNW05	3276953	0.0087	0.0928	-1.2106
HNW10	HNW10	VNW01	VNW01	2240641	0.009	0.0869	-1.1607
HNW10	HNW10	VNW02	VNW02	2214122	0.0093	0.0862	-1.1118
HNW10	HNW10	YNW02	YNW02	3256203	0.0089	0.0917	-1.0925
HNW10	HNW10	VNW03	VNW03	1972414	0.0097	0.0852	-1.0886
HNW10	HNW10	VNW05	VNW05	2493953	0.0092	0.0869	-1.0872
HNW10	HNW10	YNW01	YNW01	3260101	0.0088	0.0914	-1.0853
HNW10	HNW10	VNW04	VNW04	2386093	0.0094	0.0865	-1.0614
HNW10	HNW10	YNW03	YNW03	3232002	0.0092	0.09	-1.0417
HNW10	HNW10	SANYH	SANYH	3182605	0.0105	0.0869	-1.0362
HNW10	HNW10	SIYH	SIYH	3406014	0.0338	0.0491	-0.2186
HNW10	HNW10	KOM	KOM	3277767	0.0411	0.0466	-0.1983
HNW10	HNW10	SD	SD	3329872	0.0404	0.0433	-0.187
HNW10	HNW10	KALOKA	KALOKA	3324206	0.0452	0.0404	-0.1626
HNW10	HNW10	ZSZYH	ZSZYH	3144959	0.0427	0.0391	-0.159
HNW10	HNW10	YA1	YA1	3322333	0.049	0.035	-0.1093
HNW10	HNW10	HXC	HXC	3251873	0.0578	0.0254	-0.0267
HNW10	HNW10	XHZ	XHZ	3362782	0.0555	0.0298	-0.0223
HNW10	HNW10	LSXL	LSXL	3308484	0.0558	0.0294	-0.0153
HNW10	HNW10	HZ	HZ	3265162	0.0564	0.028	-0.0123
HNW10	HNW10	NMC	NMC	3097055	0.0543	0.0287	-0.0114
HNW10	HNW10	JZ	JZ	3384747	0.0587	0.0271	-0.0083
HNW10	HNW10	XXXL	XXXL	3221342	0.056	0.0283	-0.0083
HNW10	HNW10	SLG	SLG	3260170	0.0584	0.0265	-0.0006
HNW10	HNW10	LYX	LYX	3379973	0.0603	0.0258	0.0013
HNW10	HNW10	HNW12	HNW12	3029810	0.0598	0.0282	0.0014
HNW10	HNW10	QXH	QXH	3181382	0.0578	0.0247	0.0042
HNW10	HNW10	JZL	JZL	3228478	0.0593	0.0252	0.0044
HNW10	HNW10	WHL	WHL	3334664	0.0602	0.0248	0.0051
HNW10	HNW10	MGL	MGL	3194964	0.0585	0.0247	0.0076
HNW10	HNW10	MS48	MS48	3305157	0.0586	0.0251	0.0086
HNW10	HNW10	NXL	NXL	3370485	0.0609	0.0254	0.009
HNW10	HNW10	YH	YH	3210571	0.0587	0.0246	0.0099
HNW10	HNW10	ZNX	ZNX	3397991	0.061	0.0236	0.0179
HNW10	HNW10	ZL	ZL	3287931	0.0603	0.0241	0.0203
HNW10	HNW10	HNW11	HNW11	2034840	0.0634	0.0243	0.0339
HNW10	HNW10	HNW13	HNW13	3350746	0.067	0.0232	0.0352
HNW11	HNW11	YNW06	YNW06	2353638	0.0059	0.1035	-2.4611
HNW11	HNW11	YNW12	YNW12	1076840	0.0064	0.0916	-2.451
HNW11	HNW11	YNW10	YNW10	1100594	0.007	0.0894	-2.0368
HNW11	HNW11	YNW04	YNW04	2385911	0.0066	0.0996	-1.8964
HNW11	HNW11	YNW11	YNW11	1050893	0.0071	0.0856	-1.8266
HNW11	HNW11	YNW07	YNW07	2376776	0.0067	0.0957	-1.668
HNW11	HNW11	YNW09	YNW09	1158562	0.0076	0.085	-1.5631
HNW11	HNW11	YNW08	YNW08	2381264	0.0077	0.0933	-1.4118
HNW11	HNW11	WZ	WZ	2263646	0.0066	0.0895	-1.3537
HNW11	HNW11	YNW05	YNW05	2409127	0.0084	0.0884	-1.1384
HNW11	HNW11	VNW01	VNW01	1680802	0.0089	0.0837	-1.1077
HNW11	HNW11	VNW02	VNW02	1654092	0.0087	0.0831	-1.0671
HNW11	HNW11	YNW02	YNW02	2388894	0.0082	0.0878	-1.0525
HNW11	HNW11	VNW05	VNW05	1849909	0.0087	0.083	-1.0327
HNW11	HNW11	VNW03	VNW03	1473467	0.0091	0.0816	-1.0311
HNW11	HNW11	YNW01	YNW01	2393892	0.0086	0.0869	-1.023
HNW11	HNW11	VNW04	VNW04	1770647	0.0087	0.083	-1.0124
HNW11	HNW11	YNW03	YNW03	2366896	0.0086	0.0862	-0.9993
HNW11	HNW11	SANYH	SANYH	2335441	0.01	0.0828	-0.9919
HNW11	HNW11	SIYH	SIYH	2500191	0.0325	0.0483	-0.2252
HNW11	HNW11	KOM	KOM	2408896	0.0404	0.0469	-0.2108
HNW11	HNW11	SD	SD	2439011	0.0392	0.0418	-0.185
HNW11	HNW11	KALOKA	KALOKA	2445317	0.044	0.0407	-0.1756
HNW11	HNW11	ZSZYH	ZSZYH	2291947	0.0408	0.0388	-0.1681
HNW11	HNW11	YA1	YA1	2442424	0.048	0.0336	-0.1075
HNW11	HNW11	XHZ	XHZ	2466341	0.0553	0.0295	-0.0289
HNW11	HNW11	HZ	HZ	2387680	0.0557	0.0289	-0.0282
HNW11	HNW11	XXXL	XXXL	2342374	0.0555	0.03	-0.027
HNW11	HNW11	HXC	HXC	2375009	0.0572	0.0246	-0.0259
HNW11	HNW11	LSXL	LSXL	2428165	0.054	0.028	-0.0194
HNW11	HNW11	NMC	NMC	2248157	0.0529	0.0278	-0.018
HNW11	HNW11	JZL	JZL	2351932	0.0564	0.0256	-0.0138
HNW11	HNW11	JZ	JZ	2483060	0.0588	0.0267	-0.0132
HNW11	HNW11	WHL	WHL	2437127	0.0584	0.0257	-0.0127
HNW11	HNW11	NXL	NXL	2463682	0.0583	0.0261	-0.0096
HNW11	HNW11	LYX	LYX	2479541	0.0588	0.0242	0.0003
HNW11	HNW11	MS48	MS48	2421605	0.0573	0.0246	0.0009
HNW11	HNW11	SLG	SLG	2394990	0.0572	0.0244	0.0016
HNW11	HNW11	QXH	QXH	2320929	0.0582	0.0242	0.0017
HNW11	HNW11	MGL	MGL	2353902	0.0589	0.0242	0.0043
HNW11	HNW11	ZNX	ZNX	2482925	0.059	0.0236	0.0055
HNW11	HNW11	HNW12	HNW12	2411753	0.0612	0.0259	0.0074
HNW11	HNW11	YH	YH	2338545	0.0589	0.0236	0.0111
HNW11	HNW11	ZL	ZL	2395909	0.0576	0.0224	0.0185
HNW11	HNW11	HNW13	HNW13	2517761	0.0666	0.0234	0.0239
HNW12	HNW12	YNW06	YNW06	4286256	0.0063	0.1166	-2.8673
HNW12	HNW12	YNW12	YNW12	1468818	0.0071	0.0971	-2.573
HNW12	HNW12	YNW04	YNW04	4342215	0.007	0.1127	-2.1971
HNW12	HNW12	YNW10	YNW10	1600895	0.0075	0.0954	-2.171
HNW12	HNW12	YNW11	YNW11	1411824	0.0078	0.0911	-1.923
HNW12	HNW12	YNW07	YNW07	4326554	0.0072	0.1088	-1.9187
HNW12	HNW12	YNW09	YNW09	1707251	0.0078	0.092	-1.7142
HNW12	HNW12	YNW08	YNW08	4337430	0.0079	0.1066	-1.6442
HNW12	HNW12	WZ	WZ	4103931	0.0069	0.101	-1.515
HNW12	HNW12	YNW05	YNW05	4381050	0.0086	0.1013	-1.3245
HNW12	HNW12	VNW01	VNW01	2919320	0.0092	0.0935	-1.2583
HNW12	HNW12	VNW02	VNW02	2887761	0.0088	0.0929	-1.2112
HNW12	HNW12	YNW02	YNW02	4348868	0.0088	0.0998	-1.1942
HNW12	HNW12	VNW05	VNW05	3284206	0.0089	0.0939	-1.1808
HNW12	HNW12	VNW03	VNW03	2546909	0.0092	0.0914	-1.1798
HNW12	HNW12	YNW01	YNW01	4358738	0.009	0.0991	-1.1658
HNW12	HNW12	VNW04	VNW04	3129589	0.0092	0.0937	-1.1596
HNW12	HNW12	YNW03	YNW03	4311719	0.0089	0.0984	-1.1463
HNW12	HNW12	SANYH	SANYH	4225589	0.0103	0.0935	-1.1102
HNW12	HNW12	SIYH	SIYH	4548208	0.0386	0.0505	-0.2096
HNW12	HNW12	KOM	KOM	4319661	0.0427	0.0483	-0.1958
HNW12	HNW12	SD	SD	4424598	0.0444	0.0432	-0.1703
HNW12	HNW12	KALOKA	KALOKA	4388966	0.0486	0.0415	-0.153
HNW12	HNW12	ZSZYH	ZSZYH	4178412	0.0481	0.0395	-0.144
HNW12	HNW12	YA1	YA1	4400887	0.056	0.0316	-0.0627
HNW12	HNW12	WHL	WHL	4403160	0.0574	0.0292	-0.0271
HNW12	HNW12	NXL	NXL	4453336	0.0579	0.03	-0.0248
HNW12	HNW12	YH	YH	4231632	0.0567	0.0286	-0.0169
HNW12	HNW12	ZL	ZL	4345627	0.0576	0.0291	-0.0143
HNW12	HNW12	ZNX	ZNX	4491116	0.0585	0.0279	-0.013
HNW12	HNW12	JZL	JZL	4254968	0.0585	0.0275	-0.0087
HNW12	HNW12	JZ	JZ	4478593	0.0607	0.0283	-0.0052
HNW12	HNW12	HNW13	HNW13	4376803	0.0643	0.0285	0.0004
HNW12	HNW12	MS48	MS48	4356775	0.0588	0.027	0.0017
HNW12	HNW12	HXC	HXC	4307186	0.0631	0.024	0.0021
HNW12	HNW12	LYX	LYX	4478366	0.0595	0.0258	0.0034
HNW12	HNW12	QXH	QXH	4204061	0.0609	0.0255	0.0127
HNW12	HNW12	MGL	MGL	4164404	0.0613	0.0255	0.0156
HNW12	HNW12	XXXL	XXXL	4268676	0.0596	0.0249	0.0291
HNW12	HNW12	XHZ	XHZ	4463493	0.0645	0.0247	0.0442
HNW12	HNW12	HZ	HZ	4326329	0.0654	0.0227	0.0538	3rd				TRUE
HNW12	HNW12	NMC	NMC	4075142	0.0635	0.0212	0.065	3rd				TRUE
HNW12	HNW12	SLG	SLG	4278541	0.0683	0.0163	0.1001	2nd			TRUE
HNW12	HNW12	LSXL	LSXL	4385732	0.076	0.0117	0.1666	2nd			TRUE
HNW13	HNW13	YNW06	YNW06	5678054	0.0066	0.1259	-3.2101				FALSE
HNW13	HNW13	YNW12	YNW12	1578471	0.0075	0.0969	-2.615				FALSE
HNW13	HNW13	YNW04	YNW04	5752741	0.0074	0.1216	-2.439				FALSE
HNW13	HNW13	YNW10	YNW10	1794542	0.0082	0.0966	-2.2409				FALSE
HNW13	HNW13	YNW07	YNW07	5734611	0.0077	0.1174	-2.1191				FALSE
HNW13	HNW13	YNW11	YNW11	1506744	0.0082	0.0904	-1.9604				FALSE
HNW13	HNW13	YNW08	YNW08	5747525	0.0084	0.1152	-1.8189				FALSE
HNW13	HNW13	YNW09	YNW09	1920242	0.0085	0.0929	-1.7776				FALSE
HNW13	HNW13	WZ	WZ	5430092	0.0073	0.1082	-1.6415				FALSE
HNW13	HNW13	YNW05	YNW05	5808293	0.0092	0.1099	-1.464				FALSE
HNW13	HNW13	VNW01	VNW01	3674339	0.0099	0.0984	-1.3468				FALSE
HNW13	HNW13	VNW02	VNW02	3646813	0.0096	0.098	-1.3049				FALSE
HNW13	HNW13	YNW02	YNW02	5769329	0.0095	0.1078	-1.3046				FALSE
HNW13	HNW13	VNW05	VNW05	4228701	0.0096	0.0997	-1.2809				FALSE
HNW13	HNW13	YNW01	YNW01	5781912	0.0094	0.107	-1.2776				FALSE
HNW13	HNW13	VNW03	VNW03	3195784	0.0101	0.0957	-1.2708				FALSE
HNW13	HNW13	YNW03	YNW03	5723190	0.0096	0.1063	-1.2512				FALSE
HNW13	HNW13	VNW04	VNW04	4004265	0.0099	0.0992	-1.2511				FALSE
HNW13	HNW13	SANYH	SANYH	5581755	0.0108	0.0998	-1.184				FALSE
HNW13	HNW13	SIYH	SIYH	6034431	0.0373	0.0537	-0.2135				FALSE
HNW13	HNW13	KOM	KOM	5690159	0.0416	0.0489	-0.1785				FALSE
HNW13	HNW13	SD	SD	5859748	0.043	0.0466	-0.178				FALSE
HNW13	HNW13	ZSZYH	ZSZYH	5536384	0.0459	0.0428	-0.1548				FALSE
HNW13	HNW13	KALOKA	KALOKA	5787142	0.047	0.0424	-0.1434				FALSE
HNW13	HNW13	YA1	YA1	5805453	0.0512	0.0359	-0.0917				FALSE
HNW13	HNW13	LSXL	LSXL	5756433	0.0577	0.0297	-0.0217				FALSE
HNW13	HNW13	NMC	NMC	5392972	0.0584	0.0287	-0.0177				FALSE
HNW13	HNW13	XHZ	XHZ	5911657	0.0585	0.0295	-0.0125				FALSE
HNW13	HNW13	HXC	HXC	5722962	0.0615	0.0265	-0.0094				FALSE
HNW13	HNW13	XXXL	XXXL	5682420	0.0596	0.0272	0.0025
HNW13	HNW13	HZ	HZ	5739872	0.0612	0.0269	0.0161
HNW13	HNW13	JZ	JZ	5934493	0.0627	0.0273	0.0223
HNW13	HNW13	QXH	QXH	5588344	0.062	0.0257	0.0286
HNW13	HNW13	SLG	SLG	5604443	0.0615	0.0251	0.0309
HNW13	HNW13	MGL	MGL	5445757	0.0623	0.0257	0.0317
HNW13	HNW13	LYX	LYX	5950621	0.0632	0.0253	0.0318
HNW13	HNW13	JZL	JZL	5661315	0.0631	0.0256	0.0321
HNW13	HNW13	MS48	MS48	5780788	0.0624	0.0246	0.0373
HNW13	HNW13	YH	YH	5633674	0.0633	0.0249	0.0402
HNW13	HNW13	ZL	ZL	5792975	0.0632	0.0243	0.0416
HNW13	HNW13	NXL	NXL	5921888	0.0646	0.0245	0.0437
HNW13	HNW13	ZNX	ZNX	5980796	0.0675	0.0222	0.0634	3rd				TRUE
HNW13	HNW13	WHL	WHL	5867123	0.0685	0.0211	0.0706	3rd				TRUE
HXC	HXC	YNW06	YNW06	8034550	0.008	0.1177	-3.4668					FALSE
HXC	HXC	YNW04	YNW04	8153514	0.01	0.114	-2.5763					FALSE
HXC	HXC	YNW12	YNW12	1536257	0.0103	0.076	-2.2346					FALSE
HXC	HXC	YNW07	YNW07	8127113	0.0116	0.1111	-2.2254					FALSE
HXC	HXC	YNW10	YNW10	1825576	0.0113	0.0756	-1.9308					FALSE
HXC	HXC	YNW08	YNW08	8150669	0.0123	0.1074	-1.874					FALSE
HXC	HXC	YNW11	YNW11	1445232	0.012	0.0701	-1.6469					FALSE
HXC	HXC	WZ	WZ	7523446	0.0148	0.0959	-1.5461					FALSE
HXC	HXC	YNW09	YNW09	1951033	0.0133	0.072	-1.4951					FALSE
HXC	HXC	YNW05	YNW05	8231674	0.0141	0.1026	-1.4798					FALSE
HXC	HXC	YNW02	YNW02	8166449	0.0161	0.1007	-1.2887					FALSE
HXC	HXC	YNW01	YNW01	8199436	0.0158	0.0982	-1.2503					FALSE
HXC	HXC	YNW03	YNW03	8113632	0.0164	0.0988	-1.2368					FALSE
HXC	HXC	VNW01	VNW01	4314001	0.0156	0.0798	-1.1879					FALSE
HXC	HXC	VNW05	VNW05	5252413	0.0159	0.0827	-1.147					FALSE
HXC	HXC	VNW02	VNW02	4319277	0.0159	0.0792	-1.1394					FALSE
HXC	HXC	VNW04	VNW04	4906108	0.0166	0.0807	-1.0958					FALSE
HXC	HXC	VNW03	VNW03	3651788	0.0163	0.0752	-1.0766					FALSE
HXC	HXC	SANYH	SANYH	7744186	0.0236	0.0892	-1.0407					FALSE
HXC	HXC	KOM	KOM	7744403	0.0621	0.0416	-0.0816					FALSE
HXC	HXC	SIYH	SIYH	8532990	0.0688	0.0463	-0.0651					FALSE
HXC	HXC	NMC	NMC	7412843	0.0615	0.0244	-0.0326					FALSE
HXC	HXC	XHZ	XHZ	8304894	0.0638	0.0254	-0.0221					FALSE
HXC	HXC	XXXL	XXXL	8038619	0.0648	0.0248	-0.0163					FALSE
HXC	HXC	NXL	NXL	8388947	0.0635	0.0267	-0.0146					FALSE
HXC	HXC	HZ	HZ	8040434	0.0638	0.0252	-0.0143					FALSE
HXC	HXC	ZL	ZL	8203304	0.062	0.0247	-0.0135					FALSE
HXC	HXC	MS48	MS48	8067757	0.0622	0.0245	-0.012					FALSE
HXC	HXC	YH	YH	7860750	0.062	0.0247	-0.0104					FALSE
HXC	HXC	ZNX	ZNX	8426541	0.0638	0.026	-0.0071					FALSE
HXC	HXC	KALOKA	KALOKA	7920042	0.0692	0.0343	-0.0027					FALSE
HXC	HXC	WHL	WHL	8196030	0.0635	0.0248	-0.0004					FALSE
HXC	HXC	JZL	JZL	7889061	0.0642	0.0246	0.0008
HXC	HXC	JZ	JZ	8293963	0.0651	0.0245	0.0009
HXC	HXC	SD	SD	8193092	0.0736	0.0331	0.0015
HXC	HXC	LSXL	LSXL	7943939	0.0666	0.0209	0.0127
HXC	HXC	LYX	LYX	8389869	0.0659	0.0235	0.0146
HXC	HXC	MGL	MGL	7125898	0.0651	0.0225	0.0146
HXC	HXC	QXH	QXH	7878846	0.0655	0.0227	0.0148
HXC	HXC	SLG	SLG	7501720	0.0674	0.0215	0.0236
HXC	HXC	ZSZYH	ZSZYH	7733129	0.0824	0.0297	0.0368
HXC	HXC	YA1	YA1	8036374	0.0798	0.0209	0.0882	3rd				TRUE
HZ	HZ	YNW06	YNW06	7868424	0.005	0.1587	-4.2001					FALSE
HZ	HZ	YNW04	YNW04	7983311	0.0056	0.1542	-3.1663					FALSE
HZ	HZ	YNW07	YNW07	7960362	0.006	0.1501	-2.7411					FALSE
HZ	HZ	YNW12	YNW12	1518811	0.0059	0.0998	-2.7126					FALSE
HZ	HZ	YNW10	YNW10	1799085	0.0064	0.1015	-2.3789					FALSE
HZ	HZ	YNW08	YNW08	7983870	0.0067	0.1477	-2.3473					FALSE
HZ	HZ	YNW11	YNW11	1431575	0.0066	0.093	-2.0206					FALSE
HZ	HZ	WZ	WZ	7394064	0.007	0.1342	-1.9819					FALSE
HZ	HZ	YNW05	YNW05	8061514	0.0072	0.1419	-1.8807					FALSE
HZ	HZ	YNW09	YNW09	1931897	0.0068	0.0968	-1.8512					FALSE
HZ	HZ	YNW02	YNW02	7996099	0.0075	0.1391	-1.6634					FALSE
HZ	HZ	YNW01	YNW01	8027257	0.0077	0.1379	-1.6246					FALSE
HZ	HZ	YNW03	YNW03	7940437	0.0076	0.1379	-1.6015					FALSE
HZ	HZ	VNW01	VNW01	4251040	0.008	0.1107	-1.5275					FALSE
HZ	HZ	VNW05	VNW05	5166472	0.0077	0.1165	-1.4924					FALSE
HZ	HZ	VNW02	VNW02	4251954	0.0077	0.1106	-1.4701					FALSE
HZ	HZ	VNW04	VNW04	4823469	0.008	0.1145	-1.4371					FALSE
HZ	HZ	VNW03	VNW03	3611415	0.0083	0.1052	-1.3867					FALSE
HZ	HZ	SANYH	SANYH	7617380	0.011	0.1225	-1.3537					FALSE
HZ	HZ	SIYH	SIYH	8394924	0.0391	0.0595	-0.2976					FALSE
HZ	HZ	SD	SD	8084362	0.0472	0.0486	-0.2302					FALSE
HZ	HZ	KOM	KOM	7704736	0.0418	0.0509	-0.2135					FALSE
HZ	HZ	ZSZYH	ZSZYH	7628457	0.048	0.0441	-0.2069					FALSE
HZ	HZ	KALOKA	KALOKA	7869763	0.0479	0.0433	-0.1698					FALSE
HZ	HZ	YA1	YA1	7945693	0.0552	0.0353	-0.1128					FALSE
HZ	HZ	YH	YH	7849899	0.0594	0.028	0.004
HZ	HZ	WHL	WHL	8177391	0.0618	0.0274	0.0069
HZ	HZ	NXL	NXL	8330714	0.0609	0.0275	0.0073
HZ	HZ	ZL	ZL	8152306	0.0611	0.0281	0.0095
HZ	HZ	MS48	MS48	8035425	0.0591	0.0267	0.0125
HZ	HZ	ZNX	ZNX	8390459	0.0624	0.0266	0.0147
HZ	HZ	JZL	JZL	7892198	0.0631	0.0269	0.0186
HZ	HZ	JZ	JZ	8271065	0.0629	0.027	0.0188
HZ	HZ	LYX	LYX	8344700	0.0639	0.0254	0.0272
HZ	HZ	QXH	QXH	7867411	0.0628	0.0241	0.0345
HZ	HZ	MGL	MGL	7168972	0.0626	0.0241	0.0396
HZ	HZ	XXXL	XXXL	8031932	0.0652	0.0226	0.0574	3rd				TRUE
HZ	HZ	NMC	NMC	7456299	0.0668	0.022	0.0599	3rd				TRUE
HZ	HZ	SLG	SLG	7527678	0.0648	0.0222	0.0615	3rd				TRUE
HZ	HZ	LSXL	LSXL	7954563	0.0666	0.0213	0.0676	3rd				TRUE
HZ	HZ	XHZ	XHZ	8394681	0.0901	0.0018	0.2694	1st		TRUE
JZ	JZ	YNW06	YNW06	8173026	0.0051	0.1567	-4.1373			FALSE
JZ	JZ	YNW04	YNW04	8294213	0.0056	0.1524	-3.1253			FALSE
JZ	JZ	YNW07	YNW07	8272007	0.0059	0.148	-2.7006			FALSE
JZ	JZ	YNW12	YNW12	1594215	0.0059	0.0977	-2.6722			FALSE
JZ	JZ	YNW10	YNW10	1885146	0.0063	0.0995	-2.3301			FALSE
JZ	JZ	YNW08	YNW08	8294034	0.0068	0.1459	-2.3151			FALSE
JZ	JZ	YNW11	YNW11	1506551	0.0068	0.0909	-1.9855			FALSE
JZ	JZ	WZ	WZ	7662139	0.0068	0.1321	-1.9653			FALSE
JZ	JZ	YNW05	YNW05	8374254	0.0071	0.14	-1.8657			FALSE
JZ	JZ	YNW09	YNW09	2018363	0.0069	0.0945	-1.8219			FALSE
JZ	JZ	YNW02	YNW02	8315413	0.0078	0.137	-1.6298			FALSE
JZ	JZ	YNW01	YNW01	8338644	0.0076	0.136	-1.6049			FALSE
JZ	JZ	YNW03	YNW03	8255175	0.0076	0.1359	-1.5786			FALSE
JZ	JZ	VNW01	VNW01	4416012	0.0081	0.1087	-1.5029			FALSE
JZ	JZ	VNW05	VNW05	5364426	0.008	0.1144	-1.4668			FALSE
JZ	JZ	VNW02	VNW02	4422334	0.0079	0.1082	-1.4479			FALSE
JZ	JZ	VNW04	VNW04	5011321	0.0082	0.1124	-1.4163			FALSE
JZ	JZ	VNW03	VNW03	3750838	0.0086	0.1032	-1.3698			FALSE
JZ	JZ	SANYH	SANYH	7901575	0.0108	0.1206	-1.3412			FALSE
JZ	JZ	SIYH	SIYH	8711966	0.037	0.0598	-0.287			FALSE
JZ	JZ	SD	SD	8372587	0.0458	0.0492	-0.2232			FALSE
JZ	JZ	ZSZYH	ZSZYH	7874538	0.0476	0.0456	-0.2002			FALSE
JZ	JZ	KOM	KOM	7955274	0.0435	0.05	-0.1885			FALSE
JZ	JZ	KALOKA	KALOKA	8124180	0.0484	0.0431	-0.1535			FALSE
JZ	JZ	YA1	YA1	8195495	0.0539	0.0379	-0.1212			FALSE
JZ	JZ	NMC	NMC	7627420	0.0604	0.0278	-0.0089			FALSE
JZ	JZ	LSXL	LSXL	8170203	0.0612	0.0285	-0.0052			FALSE
JZ	JZ	XHZ	XHZ	8534345	0.0631	0.029	0.0023
JZ	JZ	XXXL	XXXL	8240928	0.0612	0.0274	0.0053
JZ	JZ	WHL	WHL	8432325	0.0645	0.0268	0.027
JZ	JZ	SLG	SLG	7732239	0.0631	0.0253	0.0314
JZ	JZ	YH	YH	8090345	0.0634	0.0258	0.0339
JZ	JZ	NXL	NXL	8608353	0.0646	0.0261	0.0349
JZ	JZ	ZL	ZL	8421804	0.0655	0.0263	0.0358
JZ	JZ	JZL	JZL	8122669	0.0649	0.0252	0.0408
JZ	JZ	ZNX	ZNX	8675443	0.0664	0.0254	0.0415
JZ	JZ	LYX	LYX	8624907	0.0682	0.0222	0.0663	3rd				TRUE
JZ	JZ	MS48	MS48	8323852	0.0766	0.0143	0.144	2nd			TRUE
JZ	JZ	QXH	QXH	8182302	0.0938	0.0021	0.2674	1st		TRUE
JZ	JZ	MGL	MGL	7451935	0.0933	0.0022	0.2675	1st		TRUE
JZL	JZL	YNW06	YNW06	7723179	0.0052	0.1526	-4.1013			FALSE
JZL	JZL	YNW04	YNW04	7836592	0.0059	0.1483	-3.0846			FALSE
JZL	JZL	YNW07	YNW07	7808369	0.006	0.1447	-2.678			FALSE
JZL	JZL	YNW12	YNW12	1498288	0.0059	0.0959	-2.6656			FALSE
JZL	JZL	YNW10	YNW10	1781412	0.0062	0.0977	-2.3375			FALSE
JZL	JZL	YNW08	YNW08	7834352	0.0068	0.1416	-2.2812			FALSE
JZL	JZL	YNW11	YNW11	1414467	0.0064	0.0895	-1.9965			FALSE
JZL	JZL	WZ	WZ	7279952	0.0071	0.1293	-1.9375			FALSE
JZL	JZL	YNW05	YNW05	7907417	0.0074	0.1359	-1.8331			FALSE
JZL	JZL	YNW09	YNW09	1909812	0.0066	0.0935	-1.8223			FALSE
JZL	JZL	YNW02	YNW02	7847010	0.0078	0.1336	-1.6141			FALSE
JZL	JZL	YNW01	YNW01	7872303	0.0078	0.1326	-1.5838			FALSE
JZL	JZL	YNW03	YNW03	7791197	0.0079	0.1322	-1.5588			FALSE
JZL	JZL	VNW01	VNW01	4195807	0.0081	0.1066	-1.4912			FALSE
JZL	JZL	VNW05	VNW05	5097336	0.008	0.1121	-1.4585			FALSE
JZL	JZL	VNW02	VNW02	4200171	0.0081	0.1062	-1.4357			FALSE
JZL	JZL	VNW04	VNW04	4760484	0.0082	0.1101	-1.4076			FALSE
JZL	JZL	VNW03	VNW03	3571531	0.0083	0.1016	-1.368			FALSE
JZL	JZL	SANYH	SANYH	7492034	0.0113	0.118	-1.3212			FALSE
JZL	JZL	SIYH	SIYH	8231456	0.0378	0.0587	-0.2721			FALSE
JZL	JZL	SD	SD	7938362	0.0455	0.049	-0.2162			FALSE
JZL	JZL	ZSZYH	ZSZYH	7501347	0.0472	0.0448	-0.1922			FALSE
JZL	JZL	KOM	KOM	7592315	0.0437	0.0482	-0.1743			FALSE
JZL	JZL	KALOKA	KALOKA	7744286	0.0482	0.0422	-0.1453			FALSE
JZL	JZL	YA1	YA1	7795271	0.0532	0.0382	-0.121			FALSE
JZL	JZL	NMC	NMC	7319028	0.0607	0.0275	-0.0083			FALSE
JZL	JZL	LSXL	LSXL	7791388	0.0598	0.0276	-0.0056			FALSE
JZL	JZL	XXXL	XXXL	7863756	0.0615	0.0262	0.011
JZL	JZL	XHZ	XHZ	8127424	0.0634	0.0275	0.0112
JZL	JZL	ZL	ZL	8017910	0.0632	0.0256	0.0314
JZL	JZL	NXL	NXL	8174626	0.0635	0.0255	0.0368
JZL	JZL	MS48	MS48	7898503	0.0637	0.0245	0.0392
JZL	JZL	WHL	WHL	8042471	0.0648	0.0245	0.0438
JZL	JZL	MGL	MGL	7065430	0.0644	0.0238	0.0446	3rd				TRUE
JZL	JZL	LYX	LYX	8183713	0.0649	0.0244	0.045	3rd				TRUE
JZL	JZL	YH	YH	7740001	0.0644	0.0236	0.0481	3rd				TRUE
JZL	JZL	ZNX	ZNX	8234696	0.0659	0.0244	0.0483	3rd				TRUE
JZL	JZL	QXH	QXH	7720946	0.0646	0.0238	0.0503	3rd				TRUE
JZL	JZL	SLG	SLG	7413580	0.0653	0.0213	0.0612	3rd				TRUE
KALOKA	KALOKA	YNW06	YNW06	7876417	0.0097	0.1142	-3.2997					FALSE
KALOKA	KALOKA	YNW04	YNW04	7991591	0.0115	0.1105	-2.456					FALSE
KALOKA	KALOKA	YNW12	YNW12	1605174	0.0126	0.0768	-2.2298					FALSE
KALOKA	KALOKA	YNW07	YNW07	7971920	0.0121	0.1063	-2.1158					FALSE
KALOKA	KALOKA	YNW10	YNW10	1889828	0.0142	0.075	-1.893					FALSE
KALOKA	KALOKA	YNW08	YNW08	7991825	0.0153	0.1034	-1.7629					FALSE
KALOKA	KALOKA	YNW11	YNW11	1519258	0.0143	0.0708	-1.6422					FALSE
KALOKA	KALOKA	WZ	WZ	7489442	0.0175	0.0948	-1.4891					FALSE
KALOKA	KALOKA	YNW09	YNW09	2018508	0.0163	0.0726	-1.4692					FALSE
KALOKA	KALOKA	YNW05	YNW05	8074434	0.0169	0.0989	-1.4013					FALSE
KALOKA	KALOKA	YNW02	YNW02	8012393	0.0176	0.097	-1.2239					FALSE
KALOKA	KALOKA	YNW01	YNW01	8028821	0.0176	0.0964	-1.2076					FALSE
KALOKA	KALOKA	YNW03	YNW03	7956123	0.0179	0.0955	-1.1814					FALSE
KALOKA	KALOKA	VNW01	VNW01	4356641	0.0184	0.0793	-1.1539					FALSE
KALOKA	KALOKA	VNW05	VNW05	5264310	0.0174	0.0825	-1.1269					FALSE
KALOKA	KALOKA	VNW02	VNW02	4360250	0.0187	0.0774	-1.0935					FALSE
KALOKA	KALOKA	VNW04	VNW04	4929308	0.0189	0.081	-1.078					FALSE
KALOKA	KALOKA	VNW03	VNW03	3719760	0.0188	0.0746	-1.0544					FALSE
KALOKA	KALOKA	SANYH	SANYH	7701862	0.0198	0.0826	-0.9902					FALSE
KALOKA	KALOKA	NMC	NMC	7296105	0.0448	0.0445	-0.2133					FALSE
KALOKA	KALOKA	XXXL	XXXL	7825116	0.0459	0.0449	-0.1977					FALSE
KALOKA	KALOKA	XHZ	XHZ	8119068	0.0472	0.0444	-0.1863					FALSE
KALOKA	KALOKA	LSXL	LSXL	7824892	0.0495	0.0426	-0.1761					FALSE
KALOKA	KALOKA	ZL	ZL	7994171	0.0465	0.0429	-0.1639					FALSE
KALOKA	KALOKA	NXL	NXL	8153231	0.0474	0.0431	-0.1528					FALSE
KALOKA	KALOKA	MS48	MS48	7896165	0.0473	0.0413	-0.1527					FALSE
KALOKA	KALOKA	YH	YH	7713351	0.0477	0.0419	-0.151					FALSE
KALOKA	KALOKA	SLG	SLG	7460872	0.0505	0.0408	-0.1418					FALSE
KALOKA	KALOKA	WHL	WHL	8022999	0.0477	0.0419	-0.1397					FALSE
KALOKA	KALOKA	ZNX	ZNX	8226215	0.0489	0.0421	-0.1383					FALSE
KALOKA	KALOKA	MGL	MGL	7116695	0.0487	0.0401	-0.1382					FALSE
KALOKA	KALOKA	QXH	QXH	7683278	0.0486	0.0406	-0.1362					FALSE
KALOKA	KALOKA	LYX	LYX	8182839	0.049	0.0418	-0.1344					FALSE
KALOKA	KALOKA	SD	SD	8083787	0.0682	0.0415	-0.0557					FALSE
KALOKA	KALOKA	SIYH	SIYH	8408981	0.0661	0.0422	-0.0528					FALSE
KALOKA	KALOKA	YA1	YA1	7943054	0.0683	0.034	-0.0091					FALSE
KALOKA	KALOKA	ZSZYH	ZSZYH	7678962	0.0755	0.031	0.0138
KALOKA	KALOKA	KOM	KOM	7943733	0.1223	0.0024	0.313	1st		TRUE
KOM	KOM	YNW06	YNW06	7707779	0.0092	0.119	-3.3769			FALSE
KOM	KOM	YNW04	YNW04	7815683	0.0109	0.1154	-2.5202			FALSE
KOM	KOM	YNW12	YNW12	1578739	0.0119	0.0826	-2.3203			FALSE
KOM	KOM	YNW07	YNW07	7795485	0.0113	0.1115	-2.1726			FALSE
KOM	KOM	YNW10	YNW10	1858584	0.0134	0.0811	-1.9875			FALSE
KOM	KOM	YNW08	YNW08	7821986	0.0145	0.1083	-1.8123			FALSE
KOM	KOM	YNW11	YNW11	1496506	0.0138	0.0762	-1.7054			FALSE
KOM	KOM	WZ	WZ	7334624	0.0164	0.1002	-1.5367			FALSE
KOM	KOM	YNW09	YNW09	1987581	0.0157	0.0783	-1.5195			FALSE
KOM	KOM	YNW05	YNW05	7895088	0.0163	0.1036	-1.4356			FALSE
KOM	KOM	YNW02	YNW02	7837393	0.0166	0.1021	-1.2556			FALSE
KOM	KOM	YNW01	YNW01	7850820	0.0166	0.1015	-1.2423			FALSE
KOM	KOM	YNW03	YNW03	7784158	0.0171	0.1004	-1.2107			FALSE
KOM	KOM	VNW01	VNW01	4280991	0.0172	0.0851	-1.2024			FALSE
KOM	KOM	VNW05	VNW05	5164980	0.0165	0.0882	-1.1702			FALSE
KOM	KOM	VNW02	VNW02	4285399	0.0177	0.0828	-1.1324			FALSE
KOM	KOM	VNW04	VNW04	4840329	0.0179	0.0863	-1.113			FALSE
KOM	KOM	VNW03	VNW03	3656531	0.0179	0.0807	-1.0966			FALSE
KOM	KOM	SANYH	SANYH	7543478	0.0184	0.0882	-1.0245			FALSE
KOM	KOM	NMC	NMC	7165221	0.0395	0.0518	-0.2562			FALSE
KOM	KOM	XXXL	XXXL	7666658	0.0407	0.0511	-0.233			FALSE
KOM	KOM	XHZ	XHZ	7944691	0.0415	0.0513	-0.2262			FALSE
KOM	KOM	LSXL	LSXL	7671726	0.0442	0.0497	-0.2175			FALSE
KOM	KOM	ZL	ZL	7818351	0.0409	0.0498	-0.2018			FALSE
KOM	KOM	MS48	MS48	7727780	0.0421	0.0489	-0.1935			FALSE
KOM	KOM	NXL	NXL	7988356	0.0429	0.0495	-0.1836			FALSE
KOM	KOM	SLG	SLG	7323029	0.0446	0.0477	-0.1822			FALSE
KOM	KOM	YH	YH	7556376	0.0436	0.0482	-0.1822			FALSE
KOM	KOM	MGL	MGL	6983062	0.0432	0.0477	-0.1799			FALSE
KOM	KOM	QXH	QXH	7522605	0.043	0.048	-0.1764			FALSE
KOM	KOM	LYX	LYX	8005692	0.043	0.0486	-0.1727			FALSE
KOM	KOM	WHL	WHL	7858297	0.0429	0.0483	-0.1709			FALSE
KOM	KOM	ZNX	ZNX	8052854	0.0433	0.048	-0.1695			FALSE
KOM	KOM	SIYH	SIYH	8198705	0.0581	0.0514	-0.1366			FALSE
KOM	KOM	SD	SD	7922548	0.0629	0.0479	-0.1266			FALSE
KOM	KOM	YA1	YA1	7772105	0.0634	0.043	-0.092			FALSE
KOM	KOM	ZSZYH	ZSZYH	7492576	0.0631	0.0401	-0.0873
LSXL	LSXL	YNW06	YNW06	7746753	0.0044	0.1554	-4.0564
LSXL	LSXL	YNW04	YNW04	7863301	0.005	0.1511	-3.0551
LSXL	LSXL	YNW12	YNW12	1553117	0.0052	0.1	-2.6709
LSXL	LSXL	YNW07	YNW07	7835013	0.0053	0.1475	-2.6574
LSXL	LSXL	YNW10	YNW10	1829633	0.0056	0.1008	-2.3232
LSXL	LSXL	YNW08	YNW08	7860053	0.0059	0.1446	-2.2679
LSXL	LSXL	YNW11	YNW11	1466661	0.0059	0.0931	-1.996
LSXL	LSXL	WZ	WZ	7315942	0.0062	0.1325	-1.9334
LSXL	LSXL	YNW09	YNW09	1957936	0.006	0.0969	-1.8223
LSXL	LSXL	YNW05	YNW05	7937695	0.0066	0.1389	-1.8198
LSXL	LSXL	YNW02	YNW02	7874580	0.0069	0.1365	-1.6015
LSXL	LSXL	YNW01	YNW01	7899652	0.0069	0.1358	-1.5814
LSXL	LSXL	YNW03	YNW03	7818549	0.007	0.1353	-1.5519
LSXL	LSXL	VNW01	VNW01	4245399	0.0071	0.1103	-1.4949
LSXL	LSXL	VNW05	VNW05	5139678	0.007	0.1154	-1.4536
LSXL	LSXL	VNW02	VNW02	4244184	0.0072	0.1097	-1.4339
LSXL	LSXL	VNW04	VNW04	4806089	0.0074	0.1136	-1.4026
LSXL	LSXL	VNW03	VNW03	3616795	0.0075	0.1053	-1.3718
LSXL	LSXL	SANYH	SANYH	7532359	0.0106	0.1206	-1.3168
LSXL	LSXL	SIYH	SIYH	8269766	0.0394	0.0581	-0.3061
LSXL	LSXL	SD	SD	7990377	0.046	0.0475	-0.2445
LSXL	LSXL	ZSZYH	ZSZYH	7548880	0.0501	0.0433	-0.2102
LSXL	LSXL	YA1	YA1	7888970	0.0584	0.0324	-0.0967
LSXL	LSXL	ZNX	ZNX	8247861	0.0591	0.0313	-0.0353
LSXL	LSXL	NXL	NXL	8190239	0.0588	0.0311	-0.0321
LSXL	LSXL	WHL	WHL	8057820	0.0593	0.0293	-0.0233
LSXL	LSXL	ZL	ZL	8034040	0.0588	0.0288	-0.0107
LSXL	LSXL	YH	YH	7753860	0.0598	0.0289	-0.0103
LSXL	LSXL	MS48	MS48	7931509	0.059	0.0282	-0.0064
LSXL	LSXL	LYX	LYX	8224145	0.0617	0.0256	0.0096
LSXL	LSXL	QXH	QXH	7752573	0.0627	0.0253	0.0186
LSXL	LSXL	MGL	MGL	7153566	0.0627	0.0253	0.0247
LSXL	LSXL	XXXL	XXXL	7909201	0.0623	0.0246	0.0397
LSXL	LSXL	XHZ	XHZ	8189025	0.0662	0.0231	0.0599	3rd				TRUE
LSXL	LSXL	NMC	NMC	7381185	0.064	0.0206	0.0704	3rd				TRUE
LSXL	LSXL	SLG	SLG	7587086	0.085	0.0022	0.2489	1st		TRUE
[truncated: 630 more rows]

## Sheet: S17
Supplementary Table 17. Tukey's HSD test of the number of neutral mutations between populations
FID1_vs_FID2	diff	lwr	upr	padj
YNW-VNW	-350.8	-2909.84	2208.24	0.999998
DXW-VNW	-497.05	-3722.09	2727.99	0.999995
EEMC-VNW	478.533	-3032.45	3989.51	0.999999
BBW-VNW	3025.2	-199.84	6250.24	0.085722
HNW-VNW	4103.28	1573.35	6633.21	4.76047e-05
GuangdongI-VNW	5149.95	1924.91	8374.99	6.52168e-05
Guangxi-VNW	5098.37	2187.22	8009.52	9.11431e-06
GuangdongII-VNW	6068.06	3253.01	8883.1	4.42537e-08
Hainan-VNW	5609.03	2697.88	8520.18	9.22023e-07
LLC-VNW	8365.7	4343.37	12388	1.21352e-07
EMC-VNW	11882.4	8971.22	14793.5	1.989e-11
DXW-YNW	-146.25	-2921.92	2629.42	1
EEMC-YNW	829.333	-2273.96	3932.63	0.998787
BBW-YNW	3376	600.327	6151.67	0.00578452
HNW-YNW	4454.08	2529.49	6378.66	5.34422e-09
GuangdongI-YNW	5500.75	2725.08	8276.42	4.45729e-07
Guangxi-YNW	5449.17	3045.36	7852.97	1.00412e-08
GuangdongII-YNW	6418.86	4132.38	8705.33	2.79145e-11
Hainan-YNW	5959.83	3556.03	8363.64	6.12049e-10
LLC-YNW	8716.5	5044.63	12388.4	2.42742e-09
EMC-YNW	12233.2	9829.36	14637	1.98884e-11
EEMC-DXW	975.583	-2696.29	4647.45	0.998849
BBW-DXW	3522.25	122.759	6921.74	0.0358666
HNW-DXW	4600.33	1851.47	7349.18	2.473e-05
GuangdongI-DXW	5647	2247.51	9046.49	2.89633e-05
Guangxi-DXW	5595.42	2492.12	8698.71	4.66093e-06
GuangdongII-DXW	6565.11	3551.78	9578.43	3.25234e-08
Hainan-DXW	6106.08	3002.79	9209.38	5.37547e-07
LLC-DXW	8862.75	4699.24	13026.3	6.33316e-08
EMC-DXW	12379.4	9276.12	15482.7	1.98918e-11
BBW-EEMC	2546.67	-1125.2	6218.54	0.449184
HNW-EEMC	3624.74	545.411	6704.08	0.00878355
GuangdongI-EEMC	4671.42	999.547	8343.29	0.00313052
Guangxi-EEMC	4619.83	1220.34	8019.32	0.0011653
GuangdongII-EEMC	5589.52	2271.96	8907.09	2.1414e-05
Hainan-EEMC	5130.5	1731.01	8529.99	0.000193453
LLC-EEMC	7887.17	3498.44	12275.9	5.03343e-06
EMC-EEMC	11403.8	8004.34	14803.3	1.99431e-11
HNW-BBW	1078.08	-1670.78	3826.93	0.971064
GuangdongI-BBW	2124.75	-1274.74	5524.24	0.607528
Guangxi-BBW	2073.17	-1030.13	5176.46	0.507233
GuangdongII-BBW	3042.86	29.5305	6056.18	0.0457468
Hainan-BBW	2583.83	-519.463	5687.13	0.193688
LLC-BBW	5340.5	1176.99	9504.01	0.0027846
EMC-BBW	8857.17	5753.87	11960.5	2.431e-11
GuangdongI-HNW	1046.67	-1702.18	3795.53	0.976726
Guangxi-HNW	995.09	-1377.7	3367.88	0.953541
GuangdongII-HNW	1964.78	-289.06	4218.62	0.145447
Hainan-HNW	1505.76	-867.029	3878.54	0.585201
LLC-HNW	4262.42	610.784	7914.06	0.0097408
EMC-HNW	7779.09	5406.3	10151.9	1.99619e-11
Guangxi-GuangdongI	-51.5833	-3154.88	3051.71	1
GuangdongII-GuangdongI	918.107	-2095.22	3931.43	0.99613
Hainan-GuangdongI	459.083	-2644.21	3562.38	0.999996
LLC-GuangdongI	3215.75	-947.759	7379.26	0.288934
EMC-GuangdongI	6732.42	3629.12	9835.71	3.67906e-08
GuangdongII-Guangxi	969.69	-1705.01	3644.4	0.983964
Hainan-Guangxi	510.667	-2265.01	3286.34	0.999967
LLC-Guangxi	3267.33	-658.061	7192.73	0.194032
EMC-Guangxi	6784	4008.33	9559.67	9.65507e-10
Hainan-GuangdongII	-459.024	-3133.73	2215.68	0.999984
LLC-GuangdongII	2297.64	-1557.02	6152.3	0.673961
EMC-GuangdongII	5814.31	3139.6	8489.01	3.47078e-08
LLC-Hainan	2756.67	-1168.73	6682.06	0.429887
EMC-Hainan	6273.33	3497.66	9049.01	1.09901e-08
EMC-LLC	3516.67	-408.727	7442.06	0.12072

[truncated: 14 more sheets: S18-S20, S21, S22-S23, S24-S25, S26, S27, S28, S29-S30, S31, S32, S33, S34, S35, S36]
